# Supplementary material for: Identification of multiple Acinetobacter baumannii protein antigens as targets for potential immunotherapies using a novel protein microarray screening approach
Source: PLoS Pathog. 2026 Feb 12;22(2):e1013958. doi: 10.1371/journal.ppat.1013958 (PMC12919932; doi:10.1371/journal.ppat.1013958)
Supplement: S1 Table — (XLSX) [file ppat.1013958.s004.xlsx]

## Sheet: Sheet1
							Average MFI for indicated sera														RNA-seq sera vs broth
							AB1		AB3879		AB55		ABAPSP-515		ABMYH-1033		AB55 + NPRC-AB20 + AB1615-09		AB3879 + AB1492-09 + AB1615-09
ROARY Gene	ROARY Annotation	Localisation	Conservation (%)	Ag#	AB5075-UW Annotation	AB1615-09 Annotation	MFI	SD	MFI	SD	MFI	SD	MFI	SD	MFI	SD	MFI	SD	MFI	SD	AB1615-09	Normalised CPM (value 2)	Differential expression (q value)	Significant	Rank (CPM/AvgCPM)	AB1	Normalised CPM (value 2)	Differential expression (q value)	Significant	Rank (CPM/AvgCPM)	NPRC-AB20	Normalised CPM (value 2)	Differential expression (q value)	Significant	Rank (CPM/AvgCPM)
bla_2	beta-lactamase OXA-23	Periplasmic	69.5455	Ag9	ABUW_0563	24276_3#18_03775	21047	26490.9	50333.8	1474.21	43318.9	15952.9	46636.2	5896.47	24299.4	25881.4	39118.1	21873.5	54698	723.999	24276_3#18_03775	4435.98	0.00786549	Yes	8.0205	24276_2#143_03755	2918.54	0.00757859	Yes	5.82014	0	0	0	No	0
yiaD_1	putative outer membrane protein	OuterMembrane	100	Ag12	ABUW_3045	24276_3#18_03256	16297	24840.8	46251.3	4178.82	40114.3	15243.1	47845.9	886.017	13632	23611.2	46139.9	1614.73	52129.4	470.006	24276_3#18_03256	9953.63	0.974411	No	17.9967	24276_2#143_02256	10815.3	0.716338	No	21.5678	24276_3#61_02975	9644.87	0.370218	No	19.455
arfA	OmpA family protein	OuterMembrane	83.6364	Ag2	ABUW_2730	24276_3#18_00069	37046.7	24422.7	784.811	1359.33	7718.48	15437	49310.7	1195.66	0	0	48091	3198.03	54549.4	267.717	24276_3#18_00069	150.571	0.0902513	No	0.272241	24276_2#143_03576	256.909	0.0405932	Yes	0.512327	0	0	0	No	0
arfA	OmpA family protein	OuterMembrane	83.6364	Ag2	ABUW_2730	24276_3#18_00069	33899.9	21566.3	1729.07	2994.84	11478.7	22957.4	44273.4	1222.21	0	0	43269.2	2983.04	49410.1	559.947	24276_3#18_00069	150.571	0.0902513	No	0.272241	24276_2#143_03576	256.909	0.0405932	Yes	0.512327	0	0	0	No	0
atpF	ATP synthase F0F1 subunit B	CytoplasmicMembrane	100	Ag3	ABUW_3736	24276_3#18_02397	0	0	18856.8	24247.8	18527.3	18863.3	0	0	0	0	50608.1	3258.45	56942.2	277.21	24276_3#18_02397	1339.43	0.000358387	Yes	2.42176	24276_2#143_01830	1375.74	0.000291842	Yes	2.74349	24276_3#61_01816	374.418	0.000529393	Yes	0.755252
yaeT	putative outer membrane protein	OuterMembrane	100	Ag11	ABUW_1741	24276_3#18_01003_s1	0	0	52583	642.886	0	0	0	0	0	0	27482.8	26878.3	56922.9	625.095	24276_3#18_01003	440.593	0.0324716	Yes	0.796617	24276_2#143_01239	572.729	0.0064659	Yes	1.14213	24276_3#61_00409	280.644	0.982978	No	0.566097
yaeT	putative outer membrane protein	OuterMembrane	100	Ag11	ABUW_1741	24276_3#18_01003_s2	0	0	0	0	0	0	0	0	0	0	0	0	0	0	24276_3#18_01003	440.593	0.0324716	Yes	0.796617	24276_2#143_01239	572.729	0.0064659	Yes	1.14213	24276_3#61_00409	280.644	0.982978	No	0.566097
group_3707	FKBP-type peptidyl-prolyl cis-trans isomerase	OuterMembrane	88.6364	Ag7	ABUW_3834	24276_3#18_02297	0	0	40631.2	11295.7	0	0	0	0	0	0	7901.84	15594	55719.4	733.808	24276_3#18_02297	406.53	0.569261	No	0.735029	24276_2#143_01736	444.561	0.924694	No	0.886542	0	0	0	No	0
group_6591	FHA domain protein	CytoplasmicMembrane	99.5455	Ag14	ABUW_3605	24276_3#18_03339	0	0	28789.4	13317.4	10789.7	21579.4	0	0	0	0	3652.48	5458.44	57893.1	239.985	24276_3#18_03339	326.189	0.645693	No	0.589768	24276_2#143_00063	317.954	0.974819	No	0.634063	24276_3#61_01111	220.605	0.173038	No	0.44499
nlpE	putative lipoprotein	OuterMembrane	99.5455	Ag5	ABUW_2887	24276_3#18_02214	3188.15	8424.35	0	0	0	0	24493.3	21421.8	1401.09	2426.75	20058.3	22705.7	38269.3	21425.1	24276_3#18_02214	788.962	0.000358387	Yes	1.42649	24276_2#143_03130	1489.65	0.0026616	Yes	2.97065	24276_3#61_02639	2295.38	0.0923466	No	4.6301
nlpE	putative lipoprotein	OuterMembrane	99.5455	Ag5	ABUW_2887	24276_3#18_02214	2562.62	6780.06	0	0	0	0	22208.7	19366	654.119	1132.97	14803.7	15887.2	32938.1	23950.4	24276_3#18_02214	788.962	0.000358387	Yes	1.42649	24276_2#143_03130	1489.65	0.0026616	Yes	2.97065	24276_3#61_02639	2295.38	0.0923466	No	4.6301
gap	glyceraldehyde-3-phosphate dehydrogenase	Cytoplasmic	100	Ag4	ABUW_1050	24276_3#18_01792	116.871	309.212	20997.4	26642.4	370.462	740.924	2131.15	1923.96	0	0	30695.8	18858	32792.7	20417.1	24276_3#18_01792	537.222	0.0628094	No	0.971327	24276_2#143_00916	815.863	0.000291842	Yes	1.62699	24276_3#61_01724	228.047	0.941565	No	0.460002
fadR_1	TetR family regulatory protein	Cytoplasmic	99.0909	Ag15	ABUW_2451	24276_3#18_00260	233.813	618.61	32192.1	22661.6	1267.53	1968.18	2311.13	2307.73	2541.46	3735.52	6912.21	7475.32	36744.5	18737.5	24276_3#18_00260	145.705	0.000358387	Yes	0.263443	24276_2#143_01461	75.0675	0.000291842	Yes	0.149699	24276_3#61_00233	34.6764	0.000529393	Yes	0.069947
mdtA	Putative RND family drug transporter	Unknown	100	Ag16	ABUW_0034	24276_3#18_02432	0	0	7538.58	7669.11	0	0	0	0	0	0	14802.1	21797.3	58110.2	516.472	24276_3#18_02432	41.5102	0.000358387	Yes	0.0750527	24276_2#143_01688	129.182	0.391547	No	0.257614	24276_3#61_01187	11.7032	0.650361	No	0.023607
group_5371	hypothetical protein	Unknown	100	Ag18	ABUW_1812	24276_3#18_02678	0	0	18091.8	30514.3	0	0	0	0	0	0	0	0	57143.4	834.399	24276_3#18_02678	268.47	0.0230069	Yes	0.485409	24276_2#143_01309	228.315	0.0924042	No	0.455305	24276_3#61_00479	177.955	0.275531	No	0.35896
cyoA	cyoA	CytoplasmicMembrane	100	Ag17	ABUW_1553	24276_3#18_00825	0	0	6795.05	8946.36	0	0	1383.21	2395.79	0	0	14136.3	12163.4	44928.8	10932.3	24276_3#18_00825	2220.34	0.0603084	No	4.0145	24276_2#143_02474	2424.65	0.0215898	Yes	4.83523	24276_3#61_02377	1002.34	0.0352005	Yes	2.02186
group_8669	hemin uptake protein HemP	Unknown	99.5455	Ag6	ABUW_1355	24276_3#18_02746	6178.68	7085.62	10480.2	11189.7	5953.44	4565.26	5272.25	389.842	9194.42	3218.33	11245.6	5361.94	13362.3	7510.64	24276_3#18_02746	50475.8	0.000358387	Yes	91.263	24276_2#143_00361	53433.2	0.000291842	Yes	106.556	24276_3#61_02164	111599	0.000529393	Yes	225.11
mucD_2	HtrA-like serine protease	Periplasmic	100	Ag20	ABUW_1218	24276_3#18_03194	0	0	3269.96	5663.73	0	0	0	0	0	0	0	0	56931.5	808.698	24276_3#18_03194	259.404	0.247955	No	0.469017	24276_2#143_00302	234.022	0.763309	No	0.466686	24276_3#61_02106	210.982	0.632295	No	0.42558
secD	secD	CytoplasmicMembrane	100	Ag26	ABUW_0531	24276_3#18_03654	0	0	0	0	0	0	0	0	0	0	0	0	55062.6	342.672	24276_3#18_03654	229.506	0.000358387	Yes	0.41496	24276_2#143_02527	204.562	0.00146996	Yes	0.407937	24276_3#61_00844	100.358	0.0132282	Yes	0.202436
mdtE	Putative RND family drug transporter	CytoplasmicMembrane	100	Ag22	ABUW_1336	24276_3#18_02760	0	0	0	0	0	0	0	0	0	0	9998.41	22357.1	44179.2	23470.3	24276_3#18_02760	4.02082	0.951504	No	0.00726987	24276_2#143_00342	5.95596	0.760699	No	0.0118774	24276_3#61_02146	5.26779	0.834335	No	0.0106259
ttg2C	toluene tolerance efflux transporter (ABC superfamily, PerI-bind)	Extracellular	100	Ag24	ABUW_0385	24276_3#18_01144	0	0	0	0	0	0	44.7472	77.5044	0	0	4107.64	4373.9	48273.2	9995.62	24276_3#18_01144	0	0	No	0	24276_2#143_00543	0	0	No	0	24276_3#61_02021	0	0	No	0
pal	pal	OuterMembrane	100	Ag19	ABUW_0992	24276_3#18_01850	0	0	0	0	0	0	0	0	0	0	16456.8	22904.1	34637.7	30005	24276_3#18_01850	784.475	0.732173	No	1.41837	24276_2#143_00858	967.343	0.145738	No	1.92907	24276_3#61_01782	721.27	0.819128	No	1.4549
group_6732	membrane-fusion protein	CytoplasmicMembrane	100	Ag21	ABUW_0967	24276_3#18_01875	0	0	363.494	629.591	0	0	2776.33	4808.74	0	0	4499.94	7161.63	41725.3	11993.2	24276_3#18_01875	99.7215	0.989667	No	0.180302	24276_2#143_00833	85.8387	0.827404	No	0.171179	24276_3#61_03124	96.494	0.741213	No	0.194642
tolA_2	protein TolA	Unknown	99.5455		ABUW_0994	24276_3#18_01848	0	0	0	0	0	0	0	0	0	0	0	0	48612.1	284.141	24276_3#18_01848	59.9546	0.824991	No	0.108401	24276_2#143_00860	60.2062	0.515919	No	0.120063	24276_3#61_01780	33.3862	0.501409	No	0.0673445
group_5187	TonB protein	CytoplasmicMembrane	98.1818	Ag10	ABUW_3426	24276_3#18_01570	0	0	2901.92	5026.27	0	0	0	0	0	0	6393.15	14295.5	38582.9	612.58	24276_3#18_01570	896.369	0.000358387	Yes	1.62068	24276_2#143_00245	629.272	0.000291842	Yes	1.25489	0	0	0	No	0
nlpD_1	nlpD	OuterMembrane	100		ABUW_1131	24276_3#18_02920	0	0	1276.43	2210.85	0	0	0	0	0	0	77.9603	174.324	44005	12892.2	24276_3#18_02920	321.212	0.554841	No	0.580769	24276_2#143_03249	331.138	0.112537	No	0.660354	24276_3#61_01654	200.336	0.25585	No	0.404105
yidC	putative inner membrane protein translocase component YidC	CytoplasmicMembrane	98.1818		ABUW_3903	24276_3#18_03364	0	0	0	0	0	0	0	0	0	0	333.827	746.459	44617	19424.8	24276_3#18_03364	346.561	0.00462162	Yes	0.626602	24276_2#143_03396	432.288	0.000291842	Yes	0.862067	24276_3#61_03218	131.434	0.0562515	No	0.26512
sdhA_2	sdhA	CytoplasmicMembrane	100		ABUW_0870	24276_3#18_01523	0	0	7291.23	12628.8	0	0	0	0	0	0	8987.15	10986.9	27984	28724.5	24276_3#18_01523	571.398	0.720874	No	1.03312	24276_2#143_02792	586.442	0.0615508	No	1.16948	24276_3#61_00635	133.981	0.000529393	Yes	0.270258
yfiO	putative competence protein	OuterMembrane	99.5455		ABUW_3087	24276_3#18_03576	0	0	3683.44	6379.91	0	0	0	0	0	0	0	0	39647.6	25621.1	24276_3#18_03576	409.719	0.0407723	Yes	0.740795	24276_2#143_01154	450.618	0.0131644	Yes	0.89862	24276_3#61_01581	264.334	0.594546	No	0.533198
macA_2	membrane-fusion protein	CytoplasmicMembrane	99.5455		ABUW_3362	24276_3#18_03468	0	0	0	0	0	0	0	0	0	0	995.51	1858.43	41195.2	14314.3	24276_3#18_03468	356.653	0.000358387	Yes	0.644848	24276_2#143_02324	443.489	0.000291842	Yes	0.884404	24276_3#61_02908	156.522	0.000529393	Yes	0.315726
group_5658	signal peptide	Extracellular	80.9091	Ag8	ABUW_2984	24276_3#18_02118	26996.9	21363.3	0	0	0	0	13116.5	22718.5	0	0	0	0	0	0	24276_3#18_02118	771.414	0.000358387	Yes	1.39476	24276_2#143_02699	1348.14	0.000291842	Yes	2.68846	0	0	0	No	0
actP_1	acetate permease	CytoplasmicMembrane	100		ABUW_0184	24276_3#18_03045	0	0	0	0	0	0	0	0	0	0	4443.75	9936.53	34947.3	25900.4	24276_3#18_03045	393.959	0.77624	No	0.7123	24276_2#143_00746	163.25	0.815197	No	0.325552	24276_3#61_01360	69.1731	0.000529393	Yes	0.139532
macA_1	multidrug resistance efflux pump	CytoplasmicMembrane	100		ABUW_3153	24276_3#18_01961	0	0	0	0	0	0	0	0	0	0	0	0	36271.7	31415.5	24276_3#18_01961	42.0359	0.228768	No	0.0760032	24276_2#143_01089	47.7826	0.806652	No	0.0952879	24276_3#61_01516	32.0529	0.012719	Yes	0.0646551
fabG_9	Putative 3-hydroxyacyl-CoA dehydrogenase	Cytoplasmic	100		ABUW_1572	24276_3#18_00842	0	0	16933.3	24278.6	0	0	0	0	0	0	16445.5	15404.2	2410.18	3800.68	24276_3#18_00842	56.7333	0.000358387	Yes	0.102577	24276_2#143_02455	38.0374	0.000291842	Yes	0.075854	24276_3#61_02396	14.4315	0.000529393	Yes	0.0291103
group_6853	omp25	OuterMembrane	100	Ag1	ABUW_0166	24276_3#18_03065	0	0	0	0	0	0	0	0	0	0	27313.7	25266.1	6970.22	12072.8	24276_3#18_03065	8055.21	0.298036	No	14.5643	24276_2#143_01559	8202.12	0.975634	No	16.3566	24276_3#61_01342	6242.15	0.596638	No	12.5913
group_3690	putative hemolysin	Unknown	98.1818		ABUW_2554	24276_3#18_00178	0	0	0	0	0	0	0	0	0	0	33039.8	21367.6	0	0	24276_3#18_00178	1292.94	0.00973312	Yes	2.33771	24276_2#143_01374	1043.12	0.000291842	Yes	2.08019	24276_3#61_00320	1199.12	0.577034	No	2.41879
macA_3	nolF	CytoplasmicMembrane	100		ABUW_0676	24276_3#18_01414	0	0	0	0	0	0	0	0	0	0	0	0	27583.8	27698.7	24276_3#18_01414	53.2189	0.886844	No	0.0962227	24276_2#143_03298	44.6094	0.829472	No	0.0889599	24276_3#61_00746	36.7132	0.915432	No	0.0740555
group_7241	protein tolA	Unknown	99.5455		ABUW_2724	24276_3#18_00075	8793.68	15042.8	0	0	0	0	2277.56	3944.84	0	0	1076.97	1482.46	14176.5	24554.4	24276_3#18_00075	5349.57	0.183527	No	9.67232	24276_2#143_03570	4087.9	0.0429072	Yes	8.15207	24276_3#61_03349	7350.72	0.038217	Yes	14.8274
group_1201	subtilisin-like serine protease	Extracellular	96.3636		ABUW_1120	24276_3#18_02931_s1	0	0	0	0	0	0	0	0	0	0	20924.1	28754.3	0	0	24276_3#18_02931	95.4313	0.596465	No	0.172545	24276_2#143_00975	84.6564	0.181316	No	0.168821	0	0	0	No	0
group_1201	subtilisin-like serine protease	Extracellular	96.3636		ABUW_1120	24276_3#18_02931_s2	0	0	0	0	0	0	0	0	0	0	8517.89	12360.9	0	0	24276_3#18_02931	95.4313	0.596465	No	0.172545	24276_2#143_00975	84.6564	0.181316	No	0.168821	0	0	0	No	0
oprM_2	outer membrane protein	OuterMembrane	100		ABUW_0842	24276_3#18_01495	0	0	0	0	0	0	0	0	0	0	0	0	20327	31243.4	24276_3#18_01495	0	0	No	0	24276_2#143_02763	0	0	No	0	24276_3#61_00663	530.256	0.470615	No	1.0696
metQ_3	metal ion ABC transporter substrate-binding protein/surface antigen	CytoplasmicMembrane	96.8182		ABUW_1530	24276_3#18_00803	0	0	0	0	0	0	0	0	0	0	0	0	18831.8	32617.7	24276_3#18_00803	441.105	0.0579369	No	0.797542	24276_2#143_02496	453.075	0.0499573	Yes	0.90352	0	0	0	No	0
yibH_1	RND family multidrug resistance secretion protein	CytoplasmicMembrane	100		ABUW_3020	24276_3#18_03281	0	0	0	0	0	0	0	0	0	0	0	0	18077.4	31311	24276_3#18_03281	45.9065	0.000358387	Yes	0.0830015	24276_2#143_02231	24.5905	0.0433722	Yes	0.0490383	24276_3#61_02951	20.7244	0.915274	No	0.0418039
oppC	ABC-type dipeptide/oligopeptide/nickel transport systems permease component	CytoplasmicMembrane	100		ABUW_2222	24276_3#18_00544	0	0	0	0	0	0	0	0	15856.2	27463.7	0	0	0	0	24276_3#18_00544	28.629	0.152232	No	0.0517628	24276_2#143_01985	22.1128	0.065752	No	0.0440973	24276_3#61_00004	41.9903	0.504813	No	0.0847002
ttg2A	toluene tolerance efflux transporter (ABC superfamily, ATP-bind)	CytoplasmicMembrane	100		ABUW_0383	24276_3#18_01146	0	0	0	0	0	0	0	0	0	0	0	0	15587.6	26998.5	24276_3#18_01146	1615.69	0.0245423	Yes	2.92126	24276_2#143_00545	1286.93	0.00323638	Yes	2.56639	24276_3#61_02023	1060.5	0.419773	No	2.13917
mdtC	multidrug efflux protein	CytoplasmicMembrane	100		ABUW_0675	24276_3#18_01413_s2	0	0	0	0	0	0	12069.9	20905.8	0	0	0	0	788.367	1365.49	24276_3#18_01413	52.1829	0.951828	No	0.0943496	24276_2#143_03297	35.6418	0.827404	No	0.0710767	24276_3#61_00747	36.9387	0.730354	No	0.0745104
group_2375	hypothetical protein	CytoplasmicMembrane	91.8182		ABUW_1063	24276_3#18_01779	0	0	0	0	0	0	5074.71	8789.65	0	0	6879.95	7499.99	535.458	927.44	24276_3#18_01779	0	0	No	0	24276_2#143_00929	85.8481	0.000291842	Yes	0.171198	0	0	0	No	0
group_6892	Protein of unknown function (DUF445)	CytoplasmicMembrane	100		ABUW_3756	24276_3#18_02377	0	0	0	0	0	0	12036.9	20848.5	0	0	0	0	0	0	24276_3#18_02377	106.129	0.0264771	Yes	0.191887	24276_2#143_01809	61.8407	0.148926	No	0.123322	24276_3#61_01836	37.2879	0.0135478	Yes	0.0752148
msbA	lipid A export permease/ATP-binding protein MsbA	CytoplasmicMembrane	100		ABUW_2259	24276_3#18_00453	0	0	0	0	0	0	11547	19999.9	0	0	0	0	0	0	24276_3#18_00453	300.867	0.498947	No	0.543984	24276_2#143_03220	0	0	No	0	24276_3#61_00041	0	0	No	0
group_18894	hypothetical protein	Unknown	100		ABUW_3375	24276_3#18_03455	0	0	0	0	3490.62	5159.9	0	0	0	0	0	0	6315.21	10938.3	24276_3#18_03455	0	0	No	0	24276_2#143_02292	0	0	No	0	24276_3#61_00878	361.577	0.689409	No	0.72935
lptG	permease	CytoplasmicMembrane	100		ABUW_3644	24276_3#18_03299	149.216	394.789	0	0	0	0	0	0	0	0	0	0	9156.92	15860.3	24276_3#18_03299	403.454	0.0693616	No	0.729467	24276_2#143_00023	427.104	0.130732	No	0.851729	24276_3#61_01151	0	0	No	0
group_8617	hypothetical protein	CytoplasmicMembrane	100		ABUW_0500	24276_3#18_03589	0	0	0	0	7856.6	15713.2	0	0	0	0	1182.43	2644	0	0	24276_3#18_03589	121.292	0.988463	No	0.219303	24276_2#143_03517	117.494	0.737506	No	0.234306	24276_3#61_03520	99.7931	0.703991	No	0.201296
group_2210	putative signal peptide-containing protein	OuterMembrane	51.8182		ABUW_2898	24276_3#18_02204	0	0	0	0	0	0	0	0	0	0	0	0	8881.53	15383.3	24276_3#18_02204	529.273	0.198143	No	0.956955	0	0	0	No	0	0	0	0	No	0
ptsI_2	Phosphotransferase system, fructose-specific EI/HPr/EIIA components	Cytoplasmic	99.5455		ABUW_1772	24276_3#18_01032_S1	0	0	0	0	2717.42	5434.84	0	0	0	0	4978.57	9526.3	572.12	620.027	24276_3#18_01032	56.0285	0.119054	No	0.101303	24276_2#143_01271	58.6432	0.0190526	Yes	0.116946	24276_3#61_00441	36.382	0.82936	No	0.0733875
ptsI_2	Phosphotransferase system, fructose-specific EI/HPr/EIIA components	Cytoplasmic	99.5455		ABUW_1772	24276_3#18_01032_S2	0	0	0	0	0	0	0	0	0	0	0	0	142.443	246.719	24276_3#18_01032	56.0285	0.119054	No	0.101303	24276_2#143_01271	58.6432	0.0190526	Yes	0.116946	24276_3#61_00441	36.382	0.82936	No	0.0733875
psaB	OmpA/MotB protein	OuterMembrane	100		ABUW_0505	24276_3#18_03584	0	0	0	0	0	0	0	0	0	0	38.225	85.4737	7649.83	12961.6	24276_3#18_03584	379.601	0.0494273	Yes	0.68634	24276_2#143_03522	253.378	0.0997226	No	0.505285	24276_3#61_03515	247.999	0.0427174	Yes	0.500248
group_6685	Putative signal peptide-containing protein	Extracellular	99.5455		ABUW_0359	24276_3#18_01170	0	0	0	0	0	0	0	0	0	0	7123	15927.5	0	0	24276_3#18_01170	296.974	0.02121	Yes	0.536945	24276_2#143_00567	721.403	0.457015	No	1.43862	24276_3#61_02048	36.0523	0.992788	No	0.0727224
czcA_2	Acr family drug resistance transporter	CytoplasmicMembrane	100		ABUW_0035	24276_3#18_02433_s2	0	0	0	0	0	0	0	0	0	0	0	0	7059.17	6140.46	24276_3#18_02433	42.8813	0.000358387	Yes	0.0775318	24276_2#143_01687	61.9337	0.0329279	Yes	0.123508	24276_3#61_01188	18.2089	0.893491	No	0.0367298
czcA_2	Acr family drug resistance transporter	CytoplasmicMembrane	100		ABUW_0035	24276_3#18_02433_s1	0	0	0	0	0	0	0	0	0	0	0	0	361.071	625.394	24276_3#18_02433	42.8813	0.000358387	Yes	0.0775318	24276_2#143_01687	61.9337	0.0329279	Yes	0.123508	24276_3#61_01188	18.2089	0.893491	No	0.0367298
exbD_5	tolR	CytoplasmicMembrane	100		ABUW_0995	24276_3#18_01847	0	0	0	0	0	0	0	0	0	0	0	0	6805.92	7926.73	24276_3#18_01847	351.218	0.246079	No	0.635022	24276_2#143_00861	0	0	No	0	24276_3#61_01779	210.296	0.914728	No	0.424196
ttgC	outer membrane protein	OuterMembrane	100		ABUW_3364	24276_3#18_03466	0	0	5291.97	9165.96	0	0	0	0	0	0	0	0	127.636	221.073	24276_3#18_03466	57.8545	0.000358387	Yes	0.104604	24276_2#143_02322	181.077	0.000291842	Yes	0.361103	24276_3#61_02910	74.837	0.000529393	Yes	0.150956
tolB	tolB	Periplasmic	100		ABUW_0993	24276_3#18_01849	0	0	0	0	0	0	0	0	0	0	0	0	5037.88	8725.86	24276_3#18_01849	214.346	0.0403619	Yes	0.387549	24276_2#143_00859	234.835	0.0418593	Yes	0.468307	24276_3#61_01781	125.781	0.351963	No	0.253717
cysJ	bifunctional sulfite reductase flavoprotein alpha-component/iron-uptake factor	CytoplasmicMembrane	99.5455		ABUW_0698	24276_3#18_01434_s1	0	0	123.32	213.596	0	0	0	0	4493.15	7782.37	397.492	888.819	0	0	24276_3#18_01434	215.111	0.000358387	Yes	0.388933	24276_2#143_03318	217.096	0.000291842	Yes	0.432932	24276_3#61_00726	137.447	0.000529393	Yes	0.277249
cysJ	bifunctional sulfite reductase flavoprotein alpha-component/iron-uptake factor	CytoplasmicMembrane	99.5455		ABUW_0698	24276_3#18_01434_s2	3649.84	7599.66	0	0	0	0	0	0	0	0	0	0	0	0	24276_3#18_01434	215.111	0.000358387	Yes	0.388933	24276_2#143_03318	217.096	0.000291842	Yes	0.432932	24276_3#61_00726	137.447	0.000529393	Yes	0.277249
ndvA	barB	CytoplasmicMembrane	99.0909		ABUW_1185	24276_3#18_02881	0	0	0	0	0	0	0	0	0	0	0	0	4773.78	8268.42	24276_3#18_02881	0	0	No	0	24276_2#143_03486	3019.61	0.000291842	Yes	6.02169	24276_3#61_03388	1561.96	0.000529393	Yes	3.15069
mscM	Putative transporter with mechanosensitive ion channel	CytoplasmicMembrane	99.0909		ABUW_1648	24276_3#18_00912	8.96476	23.7185	0	0	1249.88	2499.75	985.168	1706.36	1205.58	2088.13	933.551	1370.71	0	0	24276_3#18_00912	130.125	0.000676065	Yes	0.235273	24276_2#143_03678	124.364	0.240869	No	0.248006	24276_3#61_02463	132.78	0.907826	No	0.267835
pilT_2	PilU	Cytoplasmic	100		ABUW_3032	24276_3#18_03269	891.068	1774.33	0	0	0	0	0	0	899.496	1557.97	1885.1	4215.21	0	0	24276_3#18_03269	21.4611	0.82255	No	0.0388029	24276_2#143_02243	9.27805	0.190971	No	0.0185022	24276_3#61_02963	10.2823	0.409075	No	0.0207408
group_4592	signal peptide	Unknown	98.6364		ABUW_0603	24276_3#18_01341	0	0	0	0	103.303	206.607	0	0	0	0	614.486	869.503	2859.23	3563.84	24276_3#18_01341	10846.9	0.000358387	Yes	19.6118	24276_2#143_02552	7657.27	0.000291842	Yes	15.2701	24276_3#61_00819	5191.58	0.000529393	Yes	10.4721
plc_2	phospholipase C	Extracellular	97.2727		ABUW_3840	24276_3#18_02291_s2	0	0	0	0	524.826	1049.65	0	0	2834.93	4910.25	0	0	0	0	24276_3#18_02291	8.70932	0.152232	No	0.0157469	24276_2#143_01729	0	0	No	0	0	0	0	No	0
plc_2	phospholipase C	Extracellular	97.2727		ABUW_3840	24276_3#18_02291_s1	0	0	0	0	0	0	0	0	0	0	0	0	0	0	24276_3#18_02291	8.70932	0.152232	No	0.0157469	24276_2#143_01729	0	0	No	0	0	0	0	No	0
mexB_1	multidrug efflux pump	CytoplasmicMembrane	99.5455		ABUW_0922	24276_3#18_01921_s1	0	0	0	0	0	0	0	0	0	0	0	0	3304.03	5722.74	24276_3#18_01921	105.258	0.000358387	Yes	0.190312	24276_2#143_00791	124.256	0.000291842	Yes	0.247791	24276_3#61_00584	64.956	0.000529393	Yes	0.131025
mexB_1	multidrug efflux pump	CytoplasmicMembrane	99.5455		ABUW_0922	24276_3#18_01921_s2	0	0	0	0	0	0	0	0	0	0	0	0	0	0	24276_3#18_01921	105.258	0.000358387	Yes	0.190312	24276_2#143_00791	124.256	0.000291842	Yes	0.247791	24276_3#61_00584	64.956	0.000529393	Yes	0.131025
cvpA	putative membrane protein required for colicin V production (CvpA)	CytoplasmicMembrane	100		ABUW_1445	24276_3#18_02714	2179.21	5765.65	0	0	0	0	0	0	0	0	0	0	1111.66	1925.45	24276_3#18_02714	149.575	0.122567	No	0.27044	24276_2#143_00393	142.308	0.423716	No	0.28379	24276_3#61_02196	130.435	0.486142	No	0.263105
exbD_1	ExbD protein	CytoplasmicMembrane	98.1818		ABUW_3424	24276_3#18_01568	0	0	0	0	25.4537	50.9074	0	0	0	0	207.463	463.901	3057.79	4725.15	24276_3#18_01568	0	0	No	0	24276_2#143_00247	4247.13	0.000291842	Yes	8.46961	24276_3#61_00927	0	0	No	0
lepB	lepB	CytoplasmicMembrane	100		ABUW_1030	24276_3#18_01812	0	0	10.1667	17.6092	0	0	0	0	0	0	0	0	3232.17	2342.5	24276_3#18_01812	221.772	0.140135	No	0.400976	24276_2#143_00896	231.178	0.000291842	Yes	0.461014	24276_3#61_01744	129.892	0.948526	No	0.26201
corC	magnesium and cobalt efflux protein CorC	CytoplasmicMembrane	100		ABUW_3505	24276_3#18_01650	0	0	2925.69	5067.44	0	0	0	0	0	0	0	0	0	0	24276_3#18_01650	0	0	No	0	24276_2#143_00165	484.978	0.378504	No	0.967141	24276_3#61_01009	0	0	No	0
xecA1	metE	Cytoplasmic	100		ABUW_3197	24276_3#18_02003	0	0	0	0	0	0	0	0	0	0	2572.7	5752.73	0	0	24276_3#18_02003	688.183	0.000358387	Yes	1.24427	24276_2#143_01033	570.571	0.000291842	Yes	1.13783	24276_3#61_01460	208.79	0.00571379	Yes	0.421158
group_1564	hypothetical protein	Unknown	98.6364		ABUW_2434	24276_3#18_00278	0	0	0	0	0	0	0	0	1576.19	2730.04	887.877	1813.31	0	0	24276_3#18_00278	11.3223	0.000358387	Yes	0.0204713	24276_2#143_01479	28.8705	0.000291842	Yes	0.0575734	24276_3#61_00215	25.8632	0.0336578	Yes	0.0521696
purK	purK	CytoplasmicMembrane	100		ABUW_3885	24276_3#18_03383	2456.18	5133.24	0	0	0	0	0	0	0	0	0	0	0	0	24276_3#18_03383	161.266	0.0152291	Yes	0.291578	24276_2#143_03415	198.986	0.000291842	Yes	0.396817	24276_3#61_03199	72.2021	0.463348	No	0.145642
yxaF_2	Putative transcriptional regulator	Cytoplasmic	97.7273		ABUW_2325	24276_3#18_00388	880.964	1912.89	0	0	0	0	0	0	0	0	0	0	1523.75	2639.21	24276_3#18_00388	15.1858	0.000358387	Yes	0.0274568	24276_2#143_02844	9.94428	0.00124887	Yes	0.0198308	0	0	0	No	0
group_4601	efflux ABC transporter permease	CytoplasmicMembrane	100		ABUW_2910	24276_3#18_02192_s2	0	0	0	0	107.474	214.947	256.548	444.354	0	0	0	0	1793.26	1607.44	24276_3#18_02192	33.6428	0.149682	No	0.060828	24276_2#143_02627	32.6485	0.95431	No	0.0651075	24276_3#61_02661	40.3315	0.202452	No	0.0813542
group_4601	efflux ABC transporter permease	CytoplasmicMembrane	100		ABUW_2910	24276_3#18_02192_s1	0	0	0	0	0	0	333.718	578.017	0	0	0	0	0	0	24276_3#18_02192	33.6428	0.149682	No	0.060828	24276_2#143_02627	32.6485	0.95431	No	0.0651075	24276_3#61_02661	40.3315	0.202452	No	0.0813542
scoA	Acetoacetyl-CoA transferase, alpha subunit	Cytoplasmic	99.5455		ABUW_2096	24276_3#18_00674	0	0	0	0	0	0	0	0	0	0	0	0	2105.02	1500.72	24276_3#18_00674	1957.82	0.000358387	Yes	3.53985	24276_2#143_01855	934.887	0.00378068	Yes	1.86435	24276_3#61_02220	603.823	0.314294	No	1.21799
htpX	heat shock protein HtpX	CytoplasmicMembrane	100		ABUW_0924	24276_3#18_01919	0	0	0	0	0	0	0	0	0	0	1922.8	4299.51	0	0	24276_3#18_01919	795.032	0.0815369	No	1.43746	24276_2#143_00793	708.977	0.0194767	Yes	1.41384	24276_3#61_00582	421.175	0.403221	No	0.849568
group_5667	putative DcaP-like protein	OuterMembrane	81.3636		ABUW_0826	24276_3#18_01479	0	0	1915.29	3317.38	0	0	0	0	0	0	0	0	0	0	24276_3#18_01479	1183.58	0.189839	No	2.13998	24276_2#143_02747	484.908	0.611305	No	0.967001	0	0	0	No	0
ompW	outer membrane protein W	OuterMembrane	85.9091		ABUW_3583	24276_3#18_01729	0	0	650.678	1127.01	369.454	452.732	0	0	0	0	27.3565	61.171	838.605	749.23	24276_3#18_01729	3273.14	0.000358387	Yes	5.91802	24276_2#143_00085	1012.01	0.000291842	Yes	2.01815	0	0	0	No	0
ompW	outer membrane protein W	OuterMembrane	85.9091		ABUW_3583	24276_3#18_01729	0	0	544.715	943.474	73.5989	147.198	0	0	0	0	206.179	461.03	700.347	609.321	24276_3#18_01729	3273.14	0.000358387	Yes	5.91802	24276_2#143_00085	1012.01	0.000291842	Yes	2.01815	0	0	0	No	0
group_8857	SH3 domain protein	CytoplasmicMembrane	99.5455		ABUW_0523	24276_3#18_03668	0	0	0	0	0	0	0	0	0	0	0	0	1756.32	3042.04	24276_3#18_03668	0	0	No	0	24276_2#143_02519	0	0	No	0	24276_3#61_00852	0	0	No	0
corA_2	magnesium Mg(2+)/cobalt Co(2+) transport protein	CytoplasmicMembrane	100		ABUW_3517	24276_3#18_01662	0	0	0	0	1673.28	2628.09	0	0	0	0	0	0	0	0	24276_3#18_01662	62.3693	0.890228	No	0.112767	24276_2#143_00153	68.0017	0.653871	No	0.135609	24276_3#61_01021	58.7232	0.562855	No	0.118453
rssA_2	Patatin-like phospholipase family protein	Extracellular	100		ABUW_0705	24276_3#18_01441	0	0	0	0	0	0	1642.68	2845.21	0	0	0	0	0	0	24276_3#18_01441	89.9956	0.678004	No	0.162717	24276_2#143_03325	86.6831	0.558977	No	0.172863	24276_3#61_00719	95.9836	0.0372895	Yes	0.193612
group_7004	minor lipoprotein	Unknown	100		ABUW_3360	24276_3#18_03470	0	0	0	0	0	0	0	0	0	0	1557.64	3483	0	0	24276_3#18_03470	389.747	0.617561	No	0.704684	24276_2#143_02326	464.099	0.499182	No	0.925504	24276_3#61_02906	353.098	0.919915	No	0.712247
yhaI_2	Inner membrane protein yhaI	CytoplasmicMembrane	96.8182		ABUW_0174	24276_3#18_03057	0	0	0	0	0	0	0	0	0	0	1522.62	3310.51	0	0	24276_3#18_03057	72.6919	0.00187951	Yes	0.131431	24276_2#143_01551	154.18	0.0521221	No	0.307465	0	0	0	No	0
mexB_2	AdeJ	CytoplasmicMembrane	100		ABUW_0843	24276_3#18_01496	0	0	0	0	0	0	0	0	0	0	0	0	1264.58	1662.07	24276_3#18_01496	2347.91	0.0498284	Yes	4.24515	24276_2#143_02764	1018.84	0.0846705	No	2.03177	24276_3#61_00662	0	0	No	0
dld	D-lactate hydrogenase	CytoplasmicMembrane	100		ABUW_3811	24276_3#18_02318	1237.83	3275	0	0	0	0	0	0	0	0	0	0	0	0	24276_3#18_02318	194.233	0.000358387	Yes	0.351184	24276_2#143_01757	266.852	0.000291842	Yes	0.532155	24276_3#61_01878	163.467	0.000529393	Yes	0.329735
qseC_2	Signal transduction histidine kinase	CytoplasmicMembrane	99.5455		ABUW_0829	24276_3#18_01482	0	0	905.109	1567.69	0	0	0	0	0	0	323.73	613.353	0	0	24276_3#18_01482	34.6785	0.886844	No	0.0627007	24276_2#143_02750	39.0754	0.545564	No	0.077924	24276_3#61_00676	23.8653	0.0246058	Yes	0.0481396
copA	Copper resistance protein A	Periplasmic	98.6364		ABUW_3228	24276_3#18_02078	1225.19	2294.69	0	0	0	0	0	0	0	0	0	0	0	0	24276_3#18_02078	38.8858	0.623168	No	0.0703077	24276_2#143_01003	0	0	No	0	24276_3#61_01430	0	0	No	0
fur_2	Putative Ferric uptake regulator	Unknown	98.6364		ABUW_2074	24276_3#18_00700	0	0	0	0	0	0	0	0	0	0	0	0	1015.81	879.856	24276_3#18_00700	277.84	0.000358387	Yes	0.50235	24276_2#143_03443	143.386	0.000291842	Yes	0.28594	24276_3#61_03477	159.089	0.000529393	Yes	0.320904
glnK	regulatory protein, P-II 2, for nitrogen assimilation by glutamine synthetase, regulates GlnL (NRII)and GlnE (ATase)	CytoplasmicMembrane	100		ABUW_3655	24276_3#18_03734	461.586	1221.24	0	0	92.0252	184.05	0	0	0	0	426.57	953.84	0	0	24276_3#18_03734	1375.57	0.457518	No	2.48711	24276_2#143_00012	1215.42	0.0855875	No	2.42379	24276_3#61_01162	1014.09	0.67334	No	2.04556
group_19226	hypothetical protein	Unknown	99.5455		ABUW_0058	24276_3#18_02456	0	0	0	0	955.003	1910.01	0	0	0	0	0	0	0	0	24276_3#18_02456	158.909	0.000358387	Yes	0.287316	24276_2#143_01664	126.37	0.000291842	Yes	0.252007	24276_3#61_01211	100.398	0.000529393	Yes	0.202516
corA_1	magnesium and cobalt transport protein	CytoplasmicMembrane	100		ABUW_0388	24276_3#18_01141	883.75	1850.54	0	0	0	0	0	0	0	0	0	0	0	0	24276_3#18_01141	56.9483	0.561103	No	0.102966	24276_2#143_00540	61.1317	0.491322	No	0.121909	24276_3#61_02018	43.8746	0.400177	No	0.0885011
group_1012	catalase	Cytoplasmic	86.3636		ABUW_2059	24276_3#18_00714	0	0	0	0	0	0	0	0	0	0	871.972	1131.6	0	0	24276_3#18_00714	21.0747	0.000358387	Yes	0.0381042	24276_2#143_03429	16.1666	0.000291842	Yes	0.0322394	0	0	0	No	0
ycgL	hypothetical protein	Cytoplasmic	99.5455		ABUW_2142	24276_3#18_00628	0	0	0	0	0	0	0	0	0	0	760.021	1699.46	0	0	24276_3#18_00628	0	0	No	0	24276_2#143_01901	1727.18	0.792719	No	3.44433	24276_3#61_02266	1778.9	0.0148131	Yes	3.58828
ssuA_3	ssuA	CytoplasmicMembrane	100		ABUW_3854	24276_3#18_02277	0	0	0	0	14.8545	29.709	0	0	0	0	0	0	744.389	1289.32	24276_3#18_02277	16.3918	0.000358387	Yes	0.0296373	24276_2#143_01715	3.424	0.0156213	Yes	0.00682813	24276_3#61_01920	5.35075	0.928506	No	0.0107932
group_3082	TonB-like protein	Cytoplasmic	100		ABUW_0461	24276_3#18_01068	743.105	1966.07	0	0	0	0	0	0	0	0	0	0	0	0	24276_3#18_01068	37.6174	0.580943	No	0.0680143	24276_2#143_00467	21.4524	0.151513	No	0.0427803	24276_3#61_01945	24.1277	0.320722	No	0.0486689
porB	Putative porin	OuterMembrane	99.5455		ABUW_2160	24276_3#18_00611	0	0	0	0	0	0	0	0	0	0	0	0	736.76	1276.11	24276_3#18_00611	6.76389	0.183438	No	0.0122295	24276_2#143_01918	14.8121	0.898259	No	0.0295382	24276_3#61_02283	9.8685	0.599624	No	0.0199061
group_5296	hypothetical protein	Unknown	100		ABUW_1052	24276_3#18_01790	0	0	0	0	0	0	0	0	0	0	0	0	730.801	1265.78	24276_3#18_01790	22.2636	0.040863	Yes	0.0402538	24276_2#143_00918	21.4152	0.271179	No	0.0427061	24276_3#61_01722	14.4108	0.337834	No	0.0290686
yejB	peptide ABC transporter, permease protein	CytoplasmicMembrane	99.5455		ABUW_2838	24276_3#18_03106	0	0	0	0	685.712	1371.42	0	0	0	0	0	0	0	0	24276_3#18_03106	68.1901	0.677745	No	0.123291	24276_2#143_02973	0	0	No	0	24276_3#61_03079	0	0	No	0
group_7025	addiction module antitoxin, RelB/DinJ family protein	Unknown	100		ABUW_1604	24276_3#18_00873	0	0	0	0	0	0	0	0	0	0	0	0	545.57	944.954	24276_3#18_00873	186.593	0.148404	No	0.33737	24276_2#143_02424	163.958	0.00615376	Yes	0.326964	24276_3#61_02427	203.118	0.109029	No	0.409717
group_5665	NfeD-like family protein	CytoplasmicMembrane	100		ABUW_0822	24276_3#18_01475	0	0	0	0	0	0	0	0	0	0	0	0	483.398	837.269	24276_3#18_01475	370.617	0.413006	No	0.670096	24276_2#143_02743	226.473	0.759121	No	0.451631	24276_3#61_00683	190.1	0.833859	No	0.383458
group_3675	hypothetical protein	Cytoplasmic	99.5455		ABUW_1780	24276_3#18_01040	0	0	0	0	0	0	0	0	0	0	0	0	379.921	594.165	24276_3#18_01040	88.6941	0.993554	No	0.160364	24276_2#143_01279	70.3807	0.89255	No	0.140353	24276_3#61_00449	67.3072	0.449438	No	0.135768
group_8680	signal peptide	Periplasmic	99.5455		ABUW_0343	24276_3#18_01184	0	0	0	0	34.5601	69.1201	0	0	0	0	0	0	342.58	593.366	24276_3#18_01184	1030.32	0.0383187	Yes	1.86288	24276_2#143_00581	1260.29	0.000291842	Yes	2.51326	24276_3#61_02063	905.385	0.000529393	Yes	1.82629
group_2506	hypothetical protein	Cytoplasmic	98.6364		ABUW_1951	24276_3#18_03628	0	0	0	0	0	0	353.671	612.577	0	0	0	0	0	0	24276_3#18_03628	0	0	No	0	24276_2#143_03084	16.7392	0.00306032	Yes	0.0333812	24276_3#61_03603	20.3014	0.694817	No	0.0409507
luxQ	Signal transduction histidine kinase	CytoplasmicMembrane	93.6364		ABUW_2427	24276_3#18_00285_S2	0	0	0	0	0	0	318.038	550.858	0	0	0	0	0	0	24276_3#18_00285	0	0	No	0	24276_2#143_01486	0	0	No	0	0	0	0	No	0
groS	groES	Cytoplasmic	100		ABUW_0917	24276_3#18_03515	0	0	283.091	490.328	0	0	0	0	0	0	0	0	0	0	24276_3#18_03515	2928.51	0.894318	No	5.29491	24276_2#143_00786	1666.72	0.735418	No	3.32377	24276_3#61_00589	2470.25	0.640122	No	4.98283
csaA	csaA	Cytoplasmic	100		ABUW_3507	24276_3#18_01652	0	0	0	0	279.319	558.639	0	0	0	0	0	0	0	0	24276_3#18_01652	88.7606	0.000358387	Yes	0.160484	24276_2#143_00163	76.1036	0.000291842	Yes	0.151765	24276_3#61_01011	59.9217	0.000529393	Yes	0.12087
yfdC	formate/nitrate transporter	CytoplasmicMembrane	97.2727		ABUW_0057	24276_3#18_02455	263.141	452.681	0	0	0	0	0	0	0	0	0	0	0	0	24276_3#18_02455	40.0241	0.000358387	Yes	0.0723658	24276_2#143_01665	44.6942	0.000291842	Yes	0.089129	0	0	0	No	0
lrp_5	branched chain amino acid ABC transporter	Cytoplasmic	100		ABUW_3790	24276_3#18_02341	0	0	0	0	90.531	181.062	157.208	272.292	0	0	0	0	0	0	24276_3#18_02341	28.6155	0.0116586	Yes	0.0517384	24276_2#143_01774	12.4176	0.0124245	Yes	0.0247631	24276_3#61_01861	23.6246	0.386821	No	0.047654
nuoM	nuoM	CytoplasmicMembrane	100		ABUW_3166	24276_3#18_01973	0	0	0	0	0	0	0	0	0	0	0	0	209.454	362.784	24276_3#18_01973	598.785	0.958511	No	1.08264	24276_2#143_01077	447.766	0.49852	No	0.892933	24276_3#61_01504	153.999	0.000529393	Yes	0.310637
atpC	ATP synthase F0F1 subunit epsilon	Cytoplasmic	100		ABUW_3731	24276_3#18_02402	4.54959	12.0371	0	0	0	0	0	0	0	0	0	0	190.449	329.867	24276_3#18_02402	4271.2	0.00682785	Yes	7.72257	24276_2#143_01835	4196.08	0.00868717	Yes	8.3678	24276_3#61_01811	1327.77	0.000998193	Yes	2.67829
group_1553	hypothetical protein	Extracellular	99.5455		ABUW_1809	24276_3#18_02680	0	0	0	0	0	0	0	0	0	0	184.081	411.617	0	0	24276_3#18_02680	0	0	No	0	24276_2#143_01307	0	0	No	0	24276_3#61_00477	0	0	No	0
group_19368	ferredoxin subunit of nitrite reductase and ring-hydroxylating dioxygenase	Cytoplasmic	100		ABUW_1798	24276_3#18_02690	162.98	431.204	0	0	0	0	0	0	0	0	1.57173	3.5145	0	0	24276_3#18_02690	235.659	0.156041	No	0.426085	24276_2#143_01297	275.685	0.00245948	Yes	0.54977	24276_3#61_00467	112.953	0.369477	No	0.227842
group_6810	putative signal peptide-containing protein	Unknown	99.5455		ABUW_1791	24276_3#18_01050	0	0	0	0	142.722	285.444	0	0	0	0	0	0	0	0	24276_3#18_01050	25.5955	0.969333	No	0.0462781	24276_2#143_01289	47.9105	0.022712	Yes	0.0955429	24276_3#61_00459	19.6289	0.231681	No	0.0395942
group_7784	Putative lactam utilization protein	Cytoplasmic	100		ABUW_2606	24276_3#18_00162	140.995	373.037	0	0	0	0	0	0	0	0	0	0	0	0	24276_3#18_00162	56.5306	0.000358387	Yes	0.10221	24276_2#143_02071	39.7766	0.000291842	Yes	0.0793223	24276_3#61_02520	22.1417	0.000529393	Yes	0.0446628
entB	basF	Cytoplasmic	99.0909		ABUW_1181	24276_3#18_02885	0	0	0	0	135.511	271.021	0	0	0	0	0	0	0	0	24276_3#18_02885	1623.48	0.000358387	Yes	2.93534	24276_2#143_03482	1373.74	0.000291842	Yes	2.73951	24276_3#61_03384	1299.38	0.000529393	Yes	2.62103
group_5687	hypothetical protein	CytoplasmicMembrane	98.1818		ABUW_2309	24276_3#18_00404	126.126	333.698	0	0	0	0	0	0	0	0	0	0	0	0	24276_3#18_00404	14.0997	0.86134	No	0.025493	24276_2#143_02860	2.83197	0.19262	No	0.0056475	0	0	0	No	0
group_3324	isochorismate hydrolase	Unknown	97.7273		ABUW_2075	24276_3#18_00699	0	0	0	0	0	0	0	0	0	0	0	0	123.983	214.745	24276_3#18_00699	874.007	0.000358387	Yes	1.58025	24276_2#143_03444	1225.16	0.000291842	Yes	2.44321	0	0	0	No	0
group_6650	signal peptide	Unknown	100		ABUW_1379	24276_3#18_02721	122.804	324.91	0	0	0	0	0	0	0	0	0	0	0	0	24276_3#18_02721	1539.6	0.00265931	Yes	2.78368	24276_2#143_00386	1848.21	0.228465	No	3.68569	24276_3#61_02189	2072.56	0.000529393	Yes	4.18064
ygfU	Xanthine/uracil permease family	CytoplasmicMembrane	100		ABUW_0129	24276_3#18_02541	0	0	0	0	0	0	0	0	0	0	0	0	117.435	203.403	24276_3#18_02541	15.8069	0.943892	No	0.0285798	24276_2#143_01596	10.2938	0.906618	No	0.0205279	24276_3#61_01303	14.3139	0.802213	No	0.0288731
fabI	NADH-dependent enoyl-ACP reductase	CytoplasmicMembrane	100		ABUW_3365	24276_3#18_03465	0	0	0	0	110.767	221.534	0	0	0	0	0	0	0	0	24276_3#18_03465	336.986	0.0202682	Yes	0.609289	24276_2#143_02321	357.695	0.923049	No	0.713314	24276_3#61_02911	197.7	0.0527227	No	0.398788
pstA	phosphate ABC transporter permease	CytoplasmicMembrane	100		ABUW_1117	24276_3#18_02934	53.6862	142.04	0	0	0	0	0	0	0	0	48.9107	109.368	0	0	24276_3#18_02934	0	0	No	0	24276_2#143_00972	131.837	0.000291842	Yes	0.262909	24276_3#61_01668	0	0	No	0
group_2205	alpha/beta fold family hydrolase	Unknown	100		ABUW_0516	24276_3#18_03661	0	0	0	0	0	0	0	0	0	0	0	0	75.0159	129.931	24276_3#18_03661	49.056	0.977928	No	0.088696	24276_2#143_02512	51.2341	0.76193	No	0.102171	24276_3#61_00859	42.4727	0.123543	No	0.0856732
group_5823	lipoprotein	Unknown	97.7273		ABUW_3874	24276_3#18_03741	69.0232	182.618	0	0	0	0	0	0	0	0	0	0	0	0	24276_3#18_03741	5387.61	0.000358387	Yes	9.7411	24276_2#143_03742	2027	0.000291842	Yes	4.04223	0	0	0	No	0
group_8625	periplasmic or secreted lipoprotein	Periplasmic	100		ABUW_2845	24276_3#18_03113	0	0	0	0	0	0	0	0	0	0	0	0	67.8181	117.464	24276_3#18_03113	400.331	0.865248	No	0.723821	24276_2#143_02966	514.853	0.976707	No	1.02672	24276_3#61_03072	331.846	0.23711	No	0.669379
fdx_2	ferredoxin [4Fe-4S] (Fdx)	Unknown	100		ABUW_3081	24276_3#18_03413	0	0	0	0	0	0	0	0	0	0	62.5071	139.77	0	0	24276_3#18_03413	488.175	0.388047	No	0.882647	24276_2#143_01160	513.625	0.3327	No	1.02427	24276_3#61_01587	482.474	0.78917	No	0.973216
group_3635	pilus assembly protein	OuterMembrane	77.7273		ABUW_3243	24276_3#18_02093	60.9293	161.204	0	0	0	0	0	0	0	0	0	0	0	0	24276_3#18_02093	213.839	0.229998	No	0.386633	24276_2#143_00988	43.732	0.0104411	Yes	0.0872102	0	0	0	No	0
group_6809	hypothetical protein	CytoplasmicMembrane	100		ABUW_1787	24276_3#18_01046	0	0	0	0	54.3175	108.635	0	0	0	0	0	0	0	0	24276_3#18_01046	1701.44	0.0247909	Yes	3.0763	24276_2#143_01285	1537.8	0.000291842	Yes	3.06667	24276_3#61_00455	2897.73	0.275531	No	5.84512
group_7255	hypothetical protein	Unknown	99.5455		ABUW_1649	24276_3#18_00913	43.5883	115.324	0	0	0	0	0	0	0	0	0	0	0	0	24276_3#18_00913	794.643	0.000358387	Yes	1.43676	24276_2#143_03679	715.527	0.000291842	Yes	1.4269	24276_3#61_02464	1057.39	0.634906	No	2.1329
group_1946	hypothetical protein	Cytoplasmic	100		ABUW_3179	24276_3#18_01986	41.6203	110.117	0	0	0	0	0	0	0	0	0	0	0	0	24276_3#18_01986	1739.07	0.752937	No	3.14434	24276_2#143_01064	1608.02	0.50959	No	3.20671	24276_3#61_01491	2139.37	0.110399	No	4.3154
group_5778	putative signal peptide-containing protein	Unknown	92.2727		ABUW_1192	24276_3#18_02874	29.7021	78.5843	0	0	0	0	0	0	0	0	0	0	0	0	24276_3#18_02874	6224.48	0.000358387	Yes	11.2542	24276_2#143_03493	1951.7	0.000291842	Yes	3.89207	0	0	0	No	0
group_3670	hypothetical protein	Unknown	99.0909		ABUW_1753	24276_3#18_01016	29.6807	78.5277	0	0	0	0	0	0	0	0	0	0	0	0	24276_3#18_01016	395.225	0.00364722	Yes	0.714589	24276_2#143_01253	238.132	0.000291842	Yes	0.474882	24276_3#61_00423	45.3653	0.723962	No	0.091508
group_7038	hypothetical protein	Cytoplasmic	100		ABUW_0602	24276_3#18_01340	0	0	0	0	0	0	0	0	0	0	28.4213	63.5519	0	0	24276_3#18_01340	130.345	0.018633	Yes	0.235671	24276_2#143_02551	97.3548	0.171307	No	0.194145	24276_3#61_00820	73.2439	0.757073	No	0.147743
group_1791	Putative signal peptide-containing protein	Cytoplasmic	99.0909		ABUW_1598	24276_3#18_00867	0	0	28.1007	48.6718	0	0	0	0	0	0	0	0	0	0	24276_3#18_00867	631.307	0.000358387	Yes	1.14144	24276_2#143_02430	451.676	0.000291842	Yes	0.90073	24276_3#61_02421	336.602	0.000529393	Yes	0.678972
group_18914	histidine triad protein	CytoplasmicMembrane	100		ABUW_2209	24276_3#18_00557	0	0	0	0	0	0	27.4203	47.4934	0	0	0	0	0	0	24276_3#18_00557	566.868	0.993916	No	1.02493	24276_2#143_01972	535.081	0.811429	No	1.06706	24276_3#61_02337	463.297	0.322375	No	0.934533
group_7031	Putative signal peptide-containing protein	Unknown	99.5455		ABUW_1536	24276_3#18_00809	26.8866	71.1353	0	0	0	0	0	0	0	0	0	0	0	0	24276_3#18_00809	13058.7	0.000358387	Yes	23.6109	24276_2#143_02490	18217.5	0.000291842	Yes	36.3293	24276_3#61_02361	21330.3	0.843248	No	43.0261
group_4402	signal peptide	CytoplasmicMembrane	95.4545		ABUW_3137	24276_3#18_01944	0	0	0	0	20.1172	40.2345	0	0	0	0	0	0	0	0	24276_3#18_01944	38.0694	0.115263	No	0.0688316	24276_2#143_01105	16.8748	0.000291842	Yes	0.0336517	0	0	0	No	0
group_4896	hypothetical protein	Cytoplasmic	100		ABUW_2605	24276_3#18_00163	19.9976	52.9087	0	0	0	0	0	0	0	0	0	0	0	0	24276_3#18_00163	34.3579	0.000358387	Yes	0.062121	24276_2#143_02072	27.3957	0.000291842	Yes	0.0546324	24276_3#61_02519	13.7082	0.000529393	Yes	0.0276513
caf1A	protein CsuD	OuterMembrane	89.0909		ABUW_1491	24276_3#18_00765_s1	0	0	19.8778	34.4294	0	0	0	0	0	0	0	0	0	0	24276_3#18_00765	0	0	No	0	24276_2#143_00434	0	0	No	0	0	0	0	No	0
caf1A	protein CsuD	OuterMembrane	89.0909		ABUW_1491	24276_3#18_00765_s2	0	0	0	0	0	0	0	0	0	0	0	0	0	0	24276_3#18_00765	0	0	No	0	24276_2#143_00434	0	0	No	0	0	0	0	No	0
group_4484	hypothetical protein	CytoplasmicMembrane	100		ABUW_3718	24276_3#18_02415	18.4461	48.8039	0	0	0	0	0	0	0	0	0	0	0	0	24276_3#18_02415	2624.3	0.000358387	Yes	4.74488	24276_2#143_01848	1527.63	0.000291842	Yes	3.04639	24276_3#61_01798	534.241	0.405672	No	1.07764
group_2717	Co/Zn/Cd efflux system protein	CytoplasmicMembrane	99.5455		ABUW_3226	24276_3#18_02076	0	0	0	0	0	0	0	0	0	0	17.258	38.5901	0	0	24276_3#18_02076	43.9788	0.775282	No	0.0795161	24276_2#143_01005	29.2118	0.161536	No	0.058254	24276_3#61_01432	37.2532	0.538299	No	0.0751448
group_941	hypothetical protein	Cytoplasmic	95.4545		ABUW_2624	24276_3#18_00152	9.87344	26.1227	0	0	0	0	0	0	0	0	0	0	0	0	24276_3#18_00152	10.1776	0.0135723	Yes	0.0184017	24276_2#143_02059	10.7343	0.0181237	Yes	0.0214063	0	0	0	No	0
yadG	putative transport protein (ABC superfamily, ATP-bind)	CytoplasmicMembrane	100		ABUW_1248	24276_3#18_03225	0	0	0	0	0	0	0	0	0	0	0	0	4.87756	8.44819	24276_3#18_03225	259.747	0.000358387	Yes	0.469637	24276_2#143_00333	268.26	0.000291842	Yes	0.534963	24276_3#61_02137	116.83	0.205085	No	0.235662
nfuA	membrane-bound protein in GNT I transport system (GntY)	Cytoplasmic	100		ABUW_2917	24276_3#18_02185	1.97632	5.22885	0	0	0	0	0	0	0	0	0	0	0	0	24276_3#18_02185	533.156	0.000358387	Yes	0.963976	24276_2#143_02634	628.128	0.000291842	Yes	1.25261	24276_3#61_02668	269.176	0.00383368	Yes	0.542965
group_8978	hypothetical protein	CytoplasmicMembrane	99.0909		ABUW_2744	24276_3#18_00055	0	0	0	0	0	0	0	0	0	0	0	0	0	0	24276_3#18_00055	28.4076	0.104223	No	0.0513625	24276_2#143_03527	33.3491	0.723362	No	0.0665046	24276_3#61_03544	17.1065	0.215595	No	0.0345061
group_8998	hypothetical protein	Unknown	99.5455		ABUW_2735	24276_3#18_00064	0	0	0	0	0	0	0	0	0	0	0	0	0	0	24276_3#18_00064	93.1215	0.0329576	Yes	0.168369	24276_2#143_03581	63.9431	0.000291842	Yes	0.127515	24276_3#61_03360	88.0481	0.841973	No	0.177605
oprD_2	putative porin for benzoate transport (BenP)	OuterMembrane	99.0909		ABUW_2716	24276_3#18_00083	0	0	0	0	0	0	0	0	0	0	0	0	0	0	24276_3#18_00083	8.18436	0.361677	No	0.0147978	24276_2#143_01994	5.27914	0.000544517	Yes	0.0105276	24276_3#61_03341	6.44061	0.369477	No	0.0129916
benK	MFS family benzoate membrane transporter	CytoplasmicMembrane	99.5455		ABUW_2715	24276_3#18_00084	0	0	0	0	0	0	0	0	0	0	0	0	0	0	24276_3#18_00084	3.68675	0.413682	No	0.00666585	24276_2#143_01995	1.47845	0.047642	Yes	0.00294832	24276_3#61_03340	2.01847	0.832889	No	0.00407153
ydcO_1	Benzoate membrane transport protein MFS superfamily	CytoplasmicMembrane	99.0909		ABUW_2714	24276_3#18_00085	0	0	0	0	0	0	0	0	0	0	0	0	0	0	24276_3#18_00085	6.16923	0.653673	No	0.0111543	24276_2#143_01996	5.64188	0.650409	No	0.011251	24276_3#61_03339	3.76395	0.308354	No	0.0075924
actP_3	copper-transporting P-type ATPase	CytoplasmicMembrane	100		ABUW_2707	24276_3#18_00092_s1	0	0	0	0	0	0	0	0	0	0	0	0	0	0	24276_3#18_00092	16.6068	0.913294	No	0.030026	24276_2#143_02003	18.4352	0.967122	No	0.0367634	24276_3#61_02588	14.7842	0.205085	No	0.0298218
actP_3	copper-transporting P-type ATPase	CytoplasmicMembrane	100		ABUW_2707	24276_3#18_00092_s2	0	0	0	0	0	0	0	0	0	0	0	0	0	0	24276_3#18_00092	16.6068	0.913294	No	0.030026	24276_2#143_02003	18.4352	0.967122	No	0.0367634	24276_3#61_02588	14.7842	0.205085	No	0.0298218
group_5834	ferredoxin	Unknown	100		ABUW_2703	24276_3#18_00095	0	0	0	0	0	0	0	0	0	0	0	0	0	0	24276_3#18_00095	83.6252	0.000358387	Yes	0.151199	24276_2#143_02006	179.715	0.000291842	Yes	0.358387	24276_3#61_02585	457.433	0.000529393	Yes	0.922705
group_2790	amino acid efflux pump, RhtB family	CytoplasmicMembrane	100		ABUW_2701	24276_3#18_00097	0	0	0	0	0	0	0	0	0	0	0	0	0	0	24276_3#18_00097	115.944	0.000988043	Yes	0.209633	24276_2#143_02008	141.023	0.828548	No	0.281227	24276_3#61_02583	85.6107	0.000529393	Yes	0.172688
rhtB_3	Transporter LysE family	CytoplasmicMembrane	91.8182		ABUW_2691	24276_3#18_00107	0	0	0	0	0	0	0	0	0	0	0	0	0	0	24276_3#18_00107	5.15829	0.000358387	Yes	0.00932647	24276_2#143_02018	4.05572	0.000291842	Yes	0.0080879	0	0	0	No	0
proC_1	pyrroline-5-carboxylate reductase	Cytoplasmic	76.8182		ABUW_2688	24276_3#18_00110	0	0	0	0	0	0	0	0	0	0	0	0	0	0	24276_3#18_00110	102.214	0.165712	No	0.184809	24276_2#143_02021	69.446	0.000291842	Yes	0.138489	0	0	0	No	0
group_3744	putative outer membrane protein	Unknown	96.3636		ABUW_2679	24276_3#18_00119	0	0	0	0	0	0	0	0	0	0	0	0	0	0	24276_3#18_00119	60.5036	0.000358387	Yes	0.109394	24276_2#143_02030	93.751	0.000291842	Yes	0.186958	0	0	0	No	0
lptA	lipopolysaccharide ABC transporter substrate-binding protein LptA	Unknown	100		ABUW_2646	24276_3#18_00128	0	0	0	0	0	0	0	0	0	0	0	0	0	0	24276_3#18_00128	0	0	No	0	24276_2#143_02037	0	0	No	0	24276_3#61_02554	0	0	No	0
bepC_1	outer membrane protein	OuterMembrane	97.2727		ABUW_2644	24276_3#18_00130	0	0	0	0	0	0	0	0	0	0	0	0	0	0	24276_3#18_00130	0	0	No	0	24276_2#143_02039	0	0	No	0	0	0	0	No	0
apxIB	ABC-type bacteriocin/lantibiotic exporter	CytoplasmicMembrane	96.8182		ABUW_2643	24276_3#18_00131	0	0	0	0	0	0	0	0	0	0	0	0	0	0	24276_3#18_00131	0	0	No	0	24276_2#143_02040	0	0	No	0	0	0	0	No	0
prsE	protein secretion efflux system ABC transporter membrane protein	CytoplasmicMembrane	94.5455		ABUW_2642	24276_3#18_00132	0	0	0	0	0	0	0	0	0	0	0	0	0	0	24276_3#18_00132	364.111	0.831663	No	0.658333	24276_2#143_02041	349.297	0.847831	No	0.696567	0	0	0	No	0
group_6931	hypothetical protein; putative signal peptide	Unknown	100		ABUW_2637	24276_3#18_00137	0	0	0	0	0	0	0	0	0	0	0	0	0	0	24276_3#18_00137	278.238	0.000358387	Yes	0.50307	24276_2#143_02046	305.283	0.000291842	Yes	0.608794	24276_3#61_02545	223.618	0.000529393	Yes	0.451068
rhtA_3	DMT superfamily permease	CytoplasmicMembrane	92.2727		ABUW_2632	24276_3#18_00142	0	0	0	0	0	0	0	0	0	0	0	0	0	0	24276_3#18_00142	5.81935	0.0841753	No	0.0105217	24276_2#143_02051	4.11965	0.00165876	Yes	0.00821539	0	0	0	No	0
pcaK_2	General substrate transporter:Major facilitator superfamily MFS_1	CytoplasmicMembrane	97.2727		ABUW_2628	24276_3#18_00149	0	0	0	0	0	0	0	0	0	0	0	0	0	0	24276_3#18_00149	13.8425	0.305917	No	0.025028	24276_2#143_02056	9.24672	0.0026616	Yes	0.0184398	0	0	0	No	0
group_8795	hypothetical protein	Cytoplasmic	97.2727		ABUW_2621	24276_3#18_00154	0	0	0	0	0	0	0	0	0	0	0	0	0	0	24276_3#18_00154	514.693	0.000358387	Yes	0.930593	24276_2#143_02061	188.657	0.000291842	Yes	0.376219	0	0	0	No	0
group_451	beta-lactamase	Unknown	97.2727		ABUW_2619	24276_3#18_00157	0	0	0	0	0	0	0	0	0	0	0	0	0	0	24276_3#18_00157	62.8622	0.0247909	Yes	0.113658	24276_2#143_02064	10.6658	0.000291842	Yes	0.0212697	0	0	0	No	0
gltR_3	Putative transcriptional regulator	Cytoplasmic	99.5455		ABUW_2609	24276_3#18_00159	0	0	0	0	0	0	0	0	0	0	0	0	0	0	24276_3#18_00159	28.543	0.000358387	Yes	0.0516073	24276_2#143_02069	25.3593	0.000291842	Yes	0.0505714	24276_3#61_02522	22.0099	0.000998193	Yes	0.044397
group_19123	manganese transporter NRAMP	CytoplasmicMembrane	100		ABUW_2607	24276_3#18_00161	0	0	0	0	0	0	0	0	0	0	0	0	0	0	24276_3#18_00161	55.7419	0.000358387	Yes	0.100784	24276_2#143_02070	29.428	0.000291842	Yes	0.0586852	24276_3#61_02521	13.1279	0.000529393	Yes	0.0264808
kipI	allophanate hydrolase subunit 1 and 2	Cytoplasmic	76.8182		ABUW_2604	24276_3#18_00164	0	0	0	0	0	0	0	0	0	0	0	0	0	0	24276_3#18_00164	0	0	No	0	24276_2#143_02073	0	0	No	0	0	0	0	No	0
accC_2	bccA	Cytoplasmic	100		ABUW_2603	24276_3#18_00165	0	0	0	0	0	0	0	0	0	0	0	0	0	0	24276_3#18_00165	73.954	0.000358387	Yes	0.133713	24276_2#143_02074	48.8377	0.000291842	Yes	0.0973919	24276_3#61_02517	0	0	No	0
clcA	chloride channel protein EriC	CytoplasmicMembrane	100		ABUW_2602	24276_3#18_00166	0	0	0	0	0	0	0	0	0	0	0	0	0	0	24276_3#18_00166	38.4319	0.01658	Yes	0.069487	24276_2#143_02075	14.3188	0.000291842	Yes	0.0285545	24276_3#61_02516	47.4356	0.00383368	Yes	0.0956841
group_6824	DMT family permease	CytoplasmicMembrane	98.6364		ABUW_2550	24276_3#18_00181	0	0	0	0	0	0	0	0	0	0	0	0	0	0	24276_3#18_00181	11.0501	0.191466	No	0.0199792	24276_2#143_01377	7.80509	0.410659	No	0.0155649	24276_3#61_00317	7.8722	0.0361939	Yes	0.0158793
yveA	Putative amino acid transporter	CytoplasmicMembrane	95.9091		ABUW_2541	24276_3#18_00190	0	0	0	0	0	0	0	0	0	0	0	0	0	0	24276_3#18_00190	10.8816	0.0158919	Yes	0.0196745	24276_2#143_01386	5.83578	0.307245	No	0.0116377	0	0	0	No	0
paaZ	bifunctional aldehyde dehydrogenase/enoyl-CoA hydratase	Cytoplasmic	98.1818		ABUW_2536	24276_3#18_00192_s1	0	0	0	0	0	0	0	0	0	0	0	0	0	0	24276_3#18_00192	9.82541	0.000358387	Yes	0.0177649	24276_2#143_01388	16.648	0.000291842	Yes	0.0331994	0	0	0	No	0
paaZ	bifunctional aldehyde dehydrogenase/enoyl-CoA hydratase	Cytoplasmic	98.1818		ABUW_2536	24276_3#18_00192_s2	0	0	0	0	0	0	0	0	0	0	0	0	0	0	24276_3#18_00192	9.82541	0.000358387	Yes	0.0177649	24276_2#143_01388	16.648	0.000291842	Yes	0.0331994	0	0	0	No	0
paaA	phenylacetate-CoA oxygenase subunit PaaA	Cytoplasmic	97.7273		ABUW_2535	24276_3#18_00193	0	0	0	0	0	0	0	0	0	0	0	0	0	0	24276_3#18_00193	28.8534	0.000358387	Yes	0.0521685	24276_2#143_01389	57.4631	0.000291842	Yes	0.114593	0	0	0	No	0
group_8731	paaB	Unknown	97.7273		ABUW_2534	24276_3#18_00194	0	0	0	0	0	0	0	0	0	0	0	0	0	0	24276_3#18_00194	42.9993	0.000358387	Yes	0.0777451	24276_2#143_01390	54.6764	0.000291842	Yes	0.109035	0	0	0	No	0
paaH_2	3-hydroxybutyryl-CoA dehydrogenase	Cytoplasmic	97.7273		ABUW_2528	24276_3#18_00200	0	0	0	0	0	0	0	0	0	0	0	0	0	0	24276_3#18_00200	4.55159	0.00293915	Yes	0.00822953	24276_2#143_01396	13.0179	0.000291842	Yes	0.0259602	0	0	0	No	0
paaJ	Beta-ketoadipyl CoA thiolase with thiolase-like domain	Cytoplasmic	98.1818		ABUW_2527	24276_3#18_00201	0	0	0	0	0	0	0	0	0	0	0	0	0	0	24276_3#18_00201	13.8905	0.098599	No	0.0251148	24276_2#143_01397	13.596	0.000291842	Yes	0.0271131	0	0	0	No	0
yrdA_1	phenylacetic acid degradation acetyltransferase	Cytoplasmic	97.7273		ABUW_2524	24276_3#18_00204	0	0	0	0	0	0	0	0	0	0	0	0	0	0	24276_3#18_00204	114.963	0.579037	No	0.207859	24276_2#143_01400	134.994	0.000291842	Yes	0.269204	0	0	0	No	0
srpA	catalase	Periplasmic	96.3636		ABUW_2504	24276_3#18_00218	0	0	0	0	0	0	0	0	0	0	0	0	0	0	24276_3#18_00218	69.7736	0.925165	No	0.126155	24276_2#143_01409	40.1448	0.811654	No	0.0800566	0	0	0	No	0
group_5390	ABC transporter periplasmic substrate-binding protein	Unknown	98.1818		ABUW_2485	24276_3#18_00225	0	0	0	0	0	0	0	0	0	0	0	0	0	0	24276_3#18_00225	3.20003	0.413554	No	0.00578583	24276_2#143_01427	2.73796	0.51728	No	0.00546003	0	0	0	No	0
group_5391	cis-muconate transport protein	CytoplasmicMembrane	92.2727		ABUW_2479	24276_3#18_00231	0	0	0	0	0	0	0	0	0	0	0	0	0	0	24276_3#18_00231	5.13307	0.797741	No	0.00928088	24276_2#143_01433	5.5751	0.909968	No	0.0111178	0	0	0	No	0
ynfM_3	Putative transport protein	CytoplasmicMembrane	91.3636		ABUW_2473	24276_3#18_00238	0	0	0	0	0	0	0	0	0	0	0	0	0	0	24276_3#18_00238	15.3433	0.672025	No	0.0277415	24276_2#143_01439	14.1704	0.704714	No	0.0282586	0	0	0	No	0
dcaK	dicarboxylic acid major facilitator family transport protein	CytoplasmicMembrane	93.1818		ABUW_2466	24276_3#18_00245	0	0	0	0	0	0	0	0	0	0	0	0	0	0	24276_3#18_00245	7.68984	0.0763873	No	0.0139037	24276_2#143_01446	6.04798	0.461573	No	0.0120609	0	0	0	No	0
group_3696	Porin precursor in catabolism of dicarboxylic acids	Unknown	92.7273		ABUW_2463	24276_3#18_00248	0	0	0	0	0	0	0	0	0	0	0	0	0	0	24276_3#18_00248	4.29804	0.155429	No	0.00777109	24276_2#143_01449	4.38832	0.276581	No	0.00875117	0	0	0	No	0
ynfM_2	Putative transport protein	CytoplasmicMembrane	93.1818		ABUW_2462	24276_3#18_00249	0	0	0	0	0	0	0	0	0	0	0	0	0	0	24276_3#18_00249	4.6603	0.741586	No	0.00842608	24276_2#143_01450	4.36181	0.124483	No	0.0086983	0	0	0	No	0
group_4243	indolepyruvate ferredoxin oxidoreductase	Unknown	99.5455		ABUW_2458	24276_3#18_00253_s3	0	0	0	0	0	0	0	0	0	0	0	0	0	0	24276_3#18_00253	77.2827	0.00991402	Yes	0.139731	24276_2#143_01454	43.1528	0.000291842	Yes	0.0860551	24276_3#61_00240	26.4724	0.000529393	Yes	0.0533985
yngG	Putative Hydroxymethylglutaryl-CoA lyase	Cytoplasmic	99.5455		ABUW_2456	24276_3#18_00255	0	0	0	0	0	0	0	0	0	0	0	0	0	0	24276_3#18_00255	0	0	No	0	24276_2#143_01456	0	0	No	0	24276_3#61_00238	27.1346	0.000529393	Yes	0.0547342
accA1_1	Putative acyl-CoA carboxylase alpha chain protein	Cytoplasmic	99.5455		ABUW_2455	24276_3#18_00256	0	0	0	0	0	0	0	0	0	0	0	0	0	0	24276_3#18_00256	119.491	0.000358387	Yes	0.216046	24276_2#143_01457	76.3859	0.000291842	Yes	0.152328	24276_3#61_00237	0	0	No	0
mgh	3-methylglutaconyl-CoA hydratase	Cytoplasmic	99.5455		ABUW_2454	24276_3#18_00257	0	0	0	0	0	0	0	0	0	0	0	0	0	0	24276_3#18_00257	41.2856	0.000358387	Yes	0.0746467	24276_2#143_01458	23.7463	0.000291842	Yes	0.0473548	24276_3#61_00236	7.56153	0.000529393	Yes	0.0152526
fadD_1	Acyl-CoA synthetase (AMP-forming)/AMP-acid ligase II	Cytoplasmic	99.0909		ABUW_2450	24276_3#18_00261	0	0	0	0	0	0	0	0	0	0	0	0	0	0	24276_3#18_00261	46.9459	0.000358387	Yes	0.0848808	24276_2#143_01462	15.02	0.000291842	Yes	0.0299528	24276_3#61_00232	9.47972	0.000529393	Yes	0.0191219
cmoA	SAM-dependent methyltransferase	Cytoplasmic	99.0909		ABUW_2449	24276_3#18_00262	0	0	0	0	0	0	0	0	0	0	0	0	0	0	24276_3#18_00262	24.1627	0.000358387	Yes	0.0436875	24276_2#143_01463	17.7463	0.000291842	Yes	0.0353896	24276_3#61_00231	10.6181	0.000529393	Yes	0.0214182
group_1559	hypothetical protein	Cytoplasmic	95.9091		ABUW_2442	24276_3#18_00270	0	0	0	0	0	0	0	0	0	0	0	0	0	0	24276_3#18_00270	26.5335	0.000358387	Yes	0.047974	24276_2#143_01471	16.1159	0.000291842	Yes	0.0321383	0	0	0	No	0
group_2744	hypothetical protein	Unknown	96.3636		ABUW_2441	24276_3#18_00271	0	0	0	0	0	0	0	0	0	0	0	0	0	0	24276_3#18_00271	24.4348	0.000358387	Yes	0.0441795	24276_2#143_01472	38.4771	0.000291842	Yes	0.0767309	0	0	0	No	0
group_6839	Surface antigen	Unknown	99.5455		ABUW_2440	24276_3#18_00272	0	0	0	0	0	0	0	0	0	0	0	0	0	0	24276_3#18_00272	454.764	0.000358387	Yes	0.822239	24276_2#143_01473	1264.75	0.000291842	Yes	2.52216	24276_3#61_00221	1448.51	0.000529393	Yes	2.92184
group_1563	CinA-like protein	Cytoplasmic	99.5455		ABUW_2438	24276_3#18_00274	0	0	0	0	0	0	0	0	0	0	0	0	0	0	24276_3#18_00274	7.93192	0.000358387	Yes	0.0143414	24276_2#143_01475	13.6725	0.000291842	Yes	0.0272656	24276_3#61_00219	4.92945	0.239699	No	0.00994337
group_5402	hypothetical protein	Cytoplasmic	95		ABUW_2437	24276_3#18_00275	0	0	0	0	0	0	0	0	0	0	0	0	0	0	24276_3#18_00275	45.7978	0.000358387	Yes	0.082805	24276_2#143_01476	63.3025	0.000291842	Yes	0.126238	0	0	0	No	0
rhtB_1	putative threonine efflux protein	CytoplasmicMembrane	99.5455		ABUW_2430	24276_3#18_00282	0	0	0	0	0	0	0	0	0	0	0	0	0	0	24276_3#18_00282	381.773	0.886844	No	0.690267	24276_2#143_01483	46.8446	0.00245948	Yes	0.0934173	24276_3#61_00211	50.3344	0.434988	No	0.101531
group_5404	signal transduction histidine kinase containing a receiver domain (hybrid) and a purine-cytosine permease domain	CytoplasmicMembrane	98.6364		ABUW_2428	24276_3#18_00284	0	0	0	0	0	0	0	0	0	0	0	0	0	0	24276_3#18_00284	1.63084	0.0600715	No	0.00294865	24276_2#143_01485	1.28664	0.243875	No	0.00256581	24276_3#61_00209	1.94744	0.691349	No	0.00392825
yecS	amino acid ABC transporter membrane protein	CytoplasmicMembrane	99.5455		ABUW_2424	24276_3#18_00288	0	0	0	0	0	0	0	0	0	0	0	0	0	0	24276_3#18_00288	0	0	No	0	24276_2#143_01489	0	0	No	0	24276_3#61_00205	49.9951	0.285133	No	0.100847
artQ	ArtM protein	CytoplasmicMembrane	99.5455		ABUW_2423	24276_3#18_00289	0	0	0	0	0	0	0	0	0	0	0	0	0	0	24276_3#18_00289	48.8666	0.880406	No	0.0883535	24276_2#143_01490	19.4308	0.000291842	Yes	0.0387488	24276_3#61_00204	0	0	No	0
peb1A	ArtI protein	Periplasmic	95		ABUW_2421	24276_3#18_00291	0	0	0	0	0	0	0	0	0	0	0	0	0	0	24276_3#18_00291	53.8932	0.00187951	Yes	0.0974419	24276_2#143_01492	17.7606	0.508808	No	0.0354181	0	0	0	No	0
artI	Putative amino acid transport protein	Periplasmic	98.6364		ABUW_2420	24276_3#18_00292	0	0	0	0	0	0	0	0	0	0	0	0	0	0	24276_3#18_00292	74.6927	0.0653923	No	0.135049	24276_2#143_01493	22.2832	0.000544517	Yes	0.0444371	24276_3#61_00201	27.1662	0.17842	No	0.0547979
rhtC_2	lysine exporter protein	CytoplasmicMembrane	99.5455		ABUW_2418	24276_3#18_00294	0	0	0	0	0	0	0	0	0	0	0	0	0	0	24276_3#18_00294	6.19361	0.00580111	Yes	0.0111984	24276_2#143_01495	4.32594	0.00415875	Yes	0.00862677	24276_3#61_00199	2.60528	0.0539428	No	0.00525521
srpI	major membrane protein I (MMP-I) (35 kDa antigen)	Unknown	98.1818		ABUW_2416	24276_3#18_00296	0	0	0	0	0	0	0	0	0	0	0	0	0	0	24276_3#18_00296	18.0983	0.0141079	Yes	0.0327227	24276_2#143_01497	8.88132	0.0944841	No	0.0177111	0	0	0	No	0
group_5412	putative effector of murein hydrolase LrgA	CytoplasmicMembrane	100		ABUW_2408	24276_3#18_00304	0	0	0	0	0	0	0	0	0	0	0	0	0	0	24276_3#18_00304	114.013	0.000358387	Yes	0.206142	24276_2#143_01505	50.5814	0.000291842	Yes	0.100869	24276_3#61_00189	40.731	0.23711	No	0.08216
cidB_1	LrgB-like protein	CytoplasmicMembrane	100		ABUW_2407	24276_3#18_00305	0	0	0	0	0	0	0	0	0	0	0	0	0	0	24276_3#18_00305	71.1458	0.000358387	Yes	0.128636	24276_2#143_01506	43.9065	0.000291842	Yes	0.0875582	24276_3#61_00188	18.4106	0.000529393	Yes	0.0371367
group_1767	MFS permease	CytoplasmicMembrane	95		ABUW_2403	24276_3#18_00309	0	0	0	0	0	0	0	0	0	0	0	0	0	0	24276_3#18_00309	29.5227	0.947687	No	0.0533787	24276_2#143_01510	8.75665	0.00712378	Yes	0.0174625	0	0	0	No	0
group_3699	hypothetical protein	CytoplasmicMembrane	95.4545		ABUW_2391	24276_3#18_00323	0	0	0	0	0	0	0	0	0	0	0	0	0	0	24276_3#18_00323	337.662	0.628837	No	0.610512	24276_2#143_01522	415.339	0.000291842	Yes	0.828267	0	0	0	No	0
group_1141	signal peptide	OuterMembrane	80.4545		ABUW_2383	24276_3#18_00330	0	0	0	0	0	0	0	0	0	0	0	0	0	0	24276_3#18_00330	16.0193	0.909045	No	0.0289638	24276_2#143_01529	3.77115	0.458252	No	0.00752041	0	0	0	No	0
tauA	ABC-type taurine transport system periplasmic protein	Periplasmic	99.0909		ABUW_2382	24276_3#18_00331	0	0	0	0	0	0	0	0	0	0	0	0	0	0	24276_3#18_00331	79.0334	0.995541	No	0.142897	24276_2#143_01531	38.015	0.109349	No	0.0758094	24276_3#61_00163	62.9644	0.0666693	No	0.127008
ssuB_1	ABC-type taurine transport system, ATPase component	CytoplasmicMembrane	99.0909		ABUW_2381	24276_3#18_00332	0	0	0	0	0	0	0	0	0	0	0	0	0	0	24276_3#18_00332	0	0	No	0	24276_2#143_01532	0	0	No	0	24276_3#61_00162	116.307	0.107922	No	0.234607
ssuC_1	nitrate/sulfonate/bicarbonate ABC transporter permease	CytoplasmicMembrane	99.0909		ABUW_2380	24276_3#18_00333	0	0	0	0	0	0	0	0	0	0	0	0	0	0	24276_3#18_00333	130.682	0.359897	No	0.23628	24276_2#143_01533	62.1408	0.010319	Yes	0.123921	24276_3#61_00161	0	0	No	0
ybbW	permease	CytoplasmicMembrane	99.0909		ABUW_2377	24276_3#18_00336	0	0	0	0	0	0	0	0	0	0	0	0	0	0	24276_3#18_00336	6.66902	0.486421	No	0.012058	24276_2#143_01536	7.78649	0.357235	No	0.0155278	24276_3#61_00158	0	0	No	0
group_8758	XapX domain-containing protein	CytoplasmicMembrane	98.1818		ABUW_2372	24276_3#18_00341	0	0	0	0	0	0	0	0	0	0	0	0	0	0	24276_3#18_00341	25.8927	0.378458	No	0.0468154	24276_2#143_01541	50.008	0.154676	No	0.0997257	0	0	0	No	0
group_2758	Arsenite efflux transporter	CytoplasmicMembrane	99.0909		ABUW_2369	24276_3#18_00344	0	0	0	0	0	0	0	0	0	0	0	0	0	0	24276_3#18_00344	6.59794	0.236258	No	0.0119294	24276_2#143_01544	6.71483	0.727095	No	0.0133907	24276_3#61_00150	6.32777	0.143105	No	0.012764
group_5421	Putative chromate transport protein	CytoplasmicMembrane	98.6364		ABUW_2367	24276_3#18_00346	0	0	0	0	0	0	0	0	0	0	0	0	0	0	24276_3#18_00346	0	0	No	0	24276_2#143_01546	0	0	No	0	24276_3#61_00148	17.3415	0.487784	No	0.0349802
group_6848	Putative chromate transport protein	CytoplasmicMembrane	99.0909		ABUW_2366	24276_3#18_00347	0	0	0	0	0	0	0	0	0	0	0	0	0	0	24276_3#18_00347	26.2816	0.297637	No	0.0475186	24276_2#143_01547	21.7034	0.448861	No	0.0432808	24276_3#61_00147	0	0	No	0
rhtC_1	Putative amino acid efflux protein, threonine efflux protein	CytoplasmicMembrane	98.6364		ABUW_2353	24276_3#18_00360	0	0	0	0	0	0	0	0	0	0	0	0	0	0	24276_3#18_00360	7.52727	0.397218	No	0.0136097	24276_2#143_02816	3.89508	0.708628	No	0.00776755	24276_3#61_00134	4.61176	0.438853	No	0.00930255
purT	purT	CytoplasmicMembrane	100		ABUW_2350	24276_3#18_00363	0	0	0	0	0	0	0	0	0	0	0	0	0	0	24276_3#18_00363	113.937	0.55589	No	0.206004	24276_2#143_02819	139.065	0.1268	No	0.277323	24276_3#61_00131	84.3735	0.202733	No	0.170193
group_7089	putative amino acid transporter	CytoplasmicMembrane	99.5455		ABUW_2348	24276_3#18_00365	0	0	0	0	0	0	0	0	0	0	0	0	0	0	24276_3#18_00365	32.1397	0.156063	No	0.0581104	24276_2#143_02821	23.9484	0.362216	No	0.0477578	24276_3#61_00129	22.3537	0.750383	No	0.0450905
ygaZ_1	Putative amino acid transport protein	CytoplasmicMembrane	100		ABUW_2347	24276_3#18_00366	0	0	0	0	0	0	0	0	0	0	0	0	0	0	24276_3#18_00366	20.8846	0.0485077	Yes	0.0377605	24276_2#143_02822	19.8007	0.103848	No	0.0394865	24276_3#61_00128	21.4681	0.215656	No	0.0433041
group_2007	Protein of unknown function (DUF962)	CytoplasmicMembrane	99.5455		ABUW_2343	24276_3#18_00370	0	0	0	0	0	0	0	0	0	0	0	0	0	0	24276_3#18_00370	19.9667	0.183739	No	0.0361009	24276_2#143_02826	9.94501	0.398812	No	0.0198323	24276_3#61_00124	8.91538	0.992788	No	0.0179835
metI_1	metI	CytoplasmicMembrane	100		ABUW_2341	24276_3#18_00372	0	0	0	0	0	0	0	0	0	0	0	0	0	0	24276_3#18_00372	0	0	No	0	24276_2#143_02828	0	0	No	0	24276_3#61_00122	8.54494	0.501853	No	0.0172363
metN_1	D-and L-methionine ABC transporter ATP-binding protein	CytoplasmicMembrane	100		ABUW_2340	24276_3#18_00373	0	0	0	0	0	0	0	0	0	0	0	0	0	0	24276_3#18_00373	36.5497	0.172278	No	0.0660839	24276_2#143_02829	10.1826	0.754707	No	0.0203061	24276_3#61_00121	0	0	No	0
group_3837	D-methionine transport protein	CytoplasmicMembrane	100		ABUW_2339	24276_3#18_00374	0	0	0	0	0	0	0	0	0	0	0	0	0	0	24276_3#18_00374	18.5445	0.0605709	No	0.0335295	24276_2#143_02830	6.47062	0.145846	No	0.0129037	24276_3#61_00120	8.61365	0.481511	No	0.0173749
metQ_2	metal ion ABC transporter substrate-binding protein/surface antigen	CytoplasmicMembrane	100		ABUW_2338	24276_3#18_00375	0	0	0	0	0	0	0	0	0	0	0	0	0	0	24276_3#18_00375	23.8544	0.000358387	Yes	0.0431301	24276_2#143_02831	5.87731	0.267575	No	0.0117205	24276_3#61_00119	6.71684	0.734124	No	0.0135488
gltI	glutamate/aspartate transport protein (ABC superfamily, peri_bind)	Periplasmic	98.6364		ABUW_2333	24276_3#18_00380	0	0	0	0	0	0	0	0	0	0	0	0	0	0	24276_3#18_00380	797.969	0.6998	No	1.44277	24276_2#143_02836	219.248	0.000291842	Yes	0.437223	24276_3#61_00114	475.548	0.00457965	Yes	0.959245
gltK_2	amino acid ABC transporter permease	CytoplasmicMembrane	99.5455		ABUW_2332	24276_3#18_00381	0	0	0	0	0	0	0	0	0	0	0	0	0	0	24276_3#18_00381	236.737	0.989667	No	0.428034	24276_2#143_02837	68.2582	0.000544517	Yes	0.13612	24276_3#61_00113	87.0306	0.000529393	Yes	0.175553
gltK_1	glutamate/aspartate ABC transporter	CytoplasmicMembrane	99.5455		ABUW_2331	24276_3#18_00382	0	0	0	0	0	0	0	0	0	0	0	0	0	0	24276_3#18_00382	292.085	0.938433	No	0.528106	24276_2#143_02838	102.608	0.00742294	Yes	0.20462	24276_3#61_00112	102.671	0.000529393	Yes	0.207101
gltL	glutamate/aspartate ABC transporter ATP-binding protein	CytoplasmicMembrane	99.5455		ABUW_2330	24276_3#18_00383	0	0	0	0	0	0	0	0	0	0	0	0	0	0	24276_3#18_00383	375.387	0.304629	No	0.678721	24276_2#143_02839	168.899	0.000544517	Yes	0.336818	24276_3#61_00111	212.368	0.000529393	Yes	0.428375
group_2012	putative DcaP-like protein	OuterMembrane	97.2727		ABUW_2329	24276_3#18_00384	0	0	0	0	0	0	0	0	0	0	0	0	0	0	24276_3#18_00384	1.4951	0.0263132	Yes	0.00270322	24276_2#143_02840	2.20744	0.622418	No	0.00440207	0	0	0	No	0
group_997	hypothetical protein	Cytoplasmic	90		ABUW_2324	24276_3#18_00389	0	0	0	0	0	0	0	0	0	0	0	0	0	0	24276_3#18_00389	36.143	0.000358387	Yes	0.0653485	24276_2#143_02845	18.9403	0.000291842	Yes	0.0377707	0	0	0	No	0
group_3268	Transmembrane pair	CytoplasmicMembrane	98.6364		ABUW_2319	24276_3#18_00394	0	0	0	0	0	0	0	0	0	0	0	0	0	0	24276_3#18_00394	30.0216	0.893583	No	0.0542807	24276_2#143_02850	12.1094	0.000291842	Yes	0.0241485	24276_3#61_00100	13.7592	0.0400442	Yes	0.0277542
group_3840	inner membrane protein; permease for cytosine/purines, uracil, thiamine, allantoin	CytoplasmicMembrane	99.0909		ABUW_2318	24276_3#18_00395	0	0	0	0	0	0	0	0	0	0	0	0	0	0	24276_3#18_00395	18.0046	0.000358387	Yes	0.0325533	24276_2#143_02851	10.3123	0.000291842	Yes	0.0205647	24276_3#61_00099	4.52988	0.000529393	Yes	0.00913739
group_1795	hypothetical protein	Cytoplasmic	97.2727		ABUW_2317	24276_3#18_00396	0	0	0	0	0	0	0	0	0	0	0	0	0	0	24276_3#18_00396	85.046	0.000358387	Yes	0.153768	24276_2#143_02852	108.082	0.000291842	Yes	0.215537	0	0	0	No	0
yijE_2	DMT family permease	CytoplasmicMembrane	98.6364		ABUW_2316	24276_3#18_00397	0	0	0	0	0	0	0	0	0	0	0	0	0	0	24276_3#18_00397	15.7329	0.000358387	Yes	0.028446	24276_2#143_02853	81.1687	0.000291842	Yes	0.161866	24276_3#61_00097	16.7601	0.000529393	Yes	0.0338074
fimA_2	fimbria adhesin protein	Extracellular	97.7273		ABUW_2313	24276_3#18_00400	0	0	0	0	0	0	0	0	0	0	0	0	0	0	24276_3#18_00400	0	0	No	0	24276_2#143_02856	0	0	No	0	0	0	0	No	0
htrE	P pilus assembly protein, porin PapC	OuterMembrane	97.2727		ABUW_2312	24276_3#18_00401_s1	0	0	0	0	0	0	0	0	0	0	0	0	0	0	24276_3#18_00401	25.6883	0.103938	No	0.0464459	24276_2#143_02857	10.6973	0.0242155	Yes	0.0213325	0	0	0	No	0
htrE	P pilus assembly protein, porin PapC	OuterMembrane	97.2727		ABUW_2312	24276_3#18_00401_s2	0	0	0	0	0	0	0	0	0	0	0	0	0	0	24276_3#18_00401	25.6883	0.103938	No	0.0464459	24276_2#143_02857	10.6973	0.0242155	Yes	0.0213325	0	0	0	No	0
papD	PapD	Periplasmic	97.2727		ABUW_2311	24276_3#18_00402	0	0	0	0	0	0	0	0	0	0	0	0	0	0	24276_3#18_00402	19.6517	0.000358387	Yes	0.0355314	24276_2#143_02858	3.65247	0.000291842	Yes	0.00728374	0	0	0	No	0
fimF	fimbrial protein (pilin)	Extracellular	97.7273		ABUW_2310	24276_3#18_00403	0	0	0	0	0	0	0	0	0	0	0	0	0	0	24276_3#18_00403	101.249	0.000358387	Yes	0.183064	24276_2#143_02859	11.8329	0.000291842	Yes	0.0235971	0	0	0	No	0
bla_1	Beta-lactamase class D (Beta-lactamase OXA-109)	Unknown	99.5455		ABUW_2300	24276_3#18_00412	0	0	0	0	0	0	0	0	0	0	0	0	0	0	24276_3#18_00412	45.3267	0.00364722	Yes	0.0819532	24276_2#143_02868	80.5459	0.369951	No	0.160624	24276_3#61_00082	62.4372	0.515378	No	0.125944
fxsA	putative suppressor of F exclusion of phage T7 (FxsA)	CytoplasmicMembrane	99.5455		ABUW_2299	24276_3#18_00413	0	0	0	0	0	0	0	0	0	0	0	0	0	0	24276_3#18_00413	713.492	0.433125	No	1.29003	24276_2#143_02869	372.399	0.0369667	Yes	0.742636	24276_3#61_00081	630.903	0.0360341	Yes	1.27262
putP	SSS family, major sodium/proline symporter	CytoplasmicMembrane	100		ABUW_2285	24276_3#18_00427	0	0	0	0	0	0	0	0	0	0	0	0	0	0	24276_3#18_00427	232.369	0.746966	No	0.420136	24276_2#143_02883	253.93	0.000291842	Yes	0.506386	24276_3#61_00067	44.4043	0.00868132	Yes	0.0895695
group_7108	permease	CytoplasmicMembrane	100		ABUW_2278	24276_3#18_00434	0	0	0	0	0	0	0	0	0	0	0	0	0	0	24276_3#18_00434	79.0341	0.479257	No	0.142898	24276_2#143_02890	85.8611	0.026126	Yes	0.171224	24276_3#61_00060	49.175	0.969353	No	0.0991927
sstT	Serine/threonine transporter sstT Na(+)/serine-threonine symporter	CytoplasmicMembrane	100		ABUW_2277	24276_3#18_00435	0	0	0	0	0	0	0	0	0	0	0	0	0	0	24276_3#18_00435	125.5	0.115953	No	0.226911	24276_2#143_02891	162.412	0.000789636	Yes	0.323881	24276_3#61_00059	52.9751	0.155421	No	0.106858
pgk	phosphoglycerate kinase	Cytoplasmic	100		ABUW_2271	24276_3#18_00441	0	0	0	0	0	0	0	0	0	0	0	0	0	0	24276_3#18_00441	273.265	0.0681819	No	0.494078	24276_2#143_03232	366.146	0.000291842	Yes	0.730167	24276_3#61_00053	118.566	0.530839	No	0.239164
ostA	organic solvent tolerance protein or increased membrane permeability protein	OuterMembrane	100		ABUW_2267	24276_3#18_00445_s1	0	0	0	0	0	0	0	0	0	0	0	0	0	0	24276_3#18_00445	482.963	0.144266	No	0.873224	24276_2#143_03228	0	0	No	0	24276_3#61_00049	0	0	No	0
ostA	organic solvent tolerance protein or increased membrane permeability protein	OuterMembrane	100		ABUW_2267	24276_3#18_00445_s2	0	0	0	0	0	0	0	0	0	0	0	0	0	0	24276_3#18_00445	482.963	0.144266	No	0.873224	24276_2#143_03228	0	0	No	0	24276_3#61_00049	0	0	No	0
tolQ_2	MotA/TolQ/ExbB proton channel	CytoplasmicMembrane	100		ABUW_2261	24276_3#18_00451	0	0	0	0	0	0	0	0	0	0	0	0	0	0	24276_3#18_00451	88.3814	0.46198	No	0.159798	24276_2#143_03222	64.2083	0.329969	No	0.128044	24276_3#61_00043	53.7313	0.0852043	No	0.108383
group_19317	pilZ	Unknown	100		ABUW_2255	24276_3#18_00457	0	0	0	0	0	0	0	0	0	0	0	0	0	0	24276_3#18_00457	139.029	0.0291733	Yes	0.251372	24276_2#143_03216	161.21	0.314825	No	0.321484	24276_3#61_00037	141.972	0.977091	No	0.286377
pulG	Putative general secretion pathway protein G	Unknown	100		ABUW_2252	24276_3#18_00460	0	0	0	0	0	0	0	0	0	0	0	0	0	0	24276_3#18_00460	0	0	No	0	24276_2#143_03213	174.314	0.742014	No	0.347616	24276_3#61_00034	0	0	No	0
group_5734	PilD-dependent protein pddC	Unknown	100		ABUW_2251	24276_3#18_00461	0	0	0	0	0	0	0	0	0	0	0	0	0	0	24276_3#18_00461	0	0	No	0	24276_2#143_03212	0	0	No	0	24276_3#61_00033	0	0	No	0
xcpW	general secretion pathway protein J (PilD-dependent protein pddD)	CytoplasmicMembrane	99.5455		ABUW_2250	24276_3#18_00462	0	0	0	0	0	0	0	0	0	0	0	0	0	0	24276_3#18_00462	0	0	No	0	24276_2#143_03211	0	0	No	0	24276_3#61_00032	0	0	No	0
group_3313	Type II secretory pathway, component PulK	CytoplasmicMembrane	99.0909		ABUW_2249	24276_3#18_00463	0	0	0	0	0	0	0	0	0	0	0	0	0	0	24276_3#18_00463	170.697	0.756273	No	0.30863	24276_2#143_03210	0	0	No	0	24276_3#61_00031	0	0	No	0
group_19348	Uncharacterized integral membrane protein	CytoplasmicMembrane	100		ABUW_2240	24276_3#18_00472	0	0	0	0	0	0	0	0	0	0	0	0	0	0	24276_3#18_00472	3339.06	0.857419	No	6.03721	24276_2#143_03201	3074.05	0.776913	No	6.13026	24276_3#61_00022	3077.7	0.485366	No	6.20814
exbD_3	biopolymer transport protein (EXBD-like)	CytoplasmicMembrane	100		ABUW_2232	24276_3#18_00533	0	0	0	0	0	0	0	0	0	0	0	0	0	0	24276_3#18_00533	52.8135	0.156063	No	0.0954897	24276_2#143_03193	32.0452	0.000291842	Yes	0.0639044	24276_3#61_00014	53.1245	0.664781	No	0.107159
group_7167	biopolymer transport protein ExbD/TolR	CytoplasmicMembrane	100		ABUW_2231	24276_3#18_00534	0	0	0	0	0	0	0	0	0	0	0	0	0	0	24276_3#18_00534	25.8871	0.00916454	Yes	0.0468053	24276_2#143_03192	14.6905	0.976707	No	0.0292957	24276_3#61_00013	8.25887	0.129795	No	0.0166593
tolQ_3	MotA/TolQ/ExbB proton channel	CytoplasmicMembrane	100		ABUW_2230	24276_3#18_00535	0	0	0	0	0	0	0	0	0	0	0	0	0	0	24276_3#18_00535	17.9535	0.20145	No	0.0324609	24276_2#143_03191	8.51925	0.0509447	No	0.0169891	24276_3#61_00012	11.1007	0.699228	No	0.0223916
group_4665	TonB protein	Unknown	100		ABUW_2229	24276_3#18_00536	0	0	0	0	0	0	0	0	0	0	0	0	0	0	24276_3#18_00536	6.07894	0.84176	No	0.0109911	24276_2#143_03190	4.50624	0.220745	No	0.00898632	24276_3#61_00011	5.12435	0.753668	No	0.0103365
cirA_1	outer membrane receptor	OuterMembrane	72.7273		ABUW_2228	24276_3#18_00537_s1	0	0	0	0	0	0	0	0	0	0	0	0	0	0	24276_3#18_00537	17.4933	0.656573	No	0.0316289	24276_2#143_03189	9.06975	0.0098379	Yes	0.0180869	0	0	0	No	0
cirA_1	outer membrane receptor	OuterMembrane	72.7273		ABUW_2228	24276_3#18_00537_s2	0	0	0	0	0	0	0	0	0	0	0	0	0	0	24276_3#18_00537	17.4933	0.656573	No	0.0316289	24276_2#143_03189	9.06975	0.0098379	Yes	0.0180869	0	0	0	No	0
oppA_1	putative peptide-binding periplasmic ABC transporter protein	Periplasmic	98.1818		ABUW_2225	24276_3#18_00541	0	0	0	0	0	0	0	0	0	0	0	0	0	0	24276_3#18_00541	10.9561	0.722426	No	0.0198092	24276_2#143_03186	19.9521	0.357498	No	0.0397884	0	0	0	No	0
gsiC	ABC-type dipeptide/oligopeptide/nickel transport systems permease component	CytoplasmicMembrane	100		ABUW_2223	24276_3#18_00543	0	0	0	0	0	0	0	0	0	0	0	0	0	0	24276_3#18_00543	36.4323	0.0601033	No	0.0658716	24276_2#143_01986	26.6561	0.0858692	No	0.0531575	24276_3#61_00005	53.3461	0.719638	No	0.107606
gsiA_1	ABC transporter ATP-binding protein	CytoplasmicMembrane	100		ABUW_2221	24276_3#18_00545	0	0	0	0	0	0	0	0	0	0	0	0	0	0	24276_3#18_00545	31.2575	0.443063	No	0.0565153	24276_2#143_01984	14.2914	0.571652	No	0.0284998	24276_3#61_00003	31.6944	0.691349	No	0.0639319
group_19242	hypothetical protein	Unknown	100		ABUW_2219	24276_3#18_00547	0	0	0	0	0	0	0	0	0	0	0	0	0	0	24276_3#18_00547	251.864	0.557468	No	0.455384	24276_2#143_01982	144.045	0.000291842	Yes	0.287254	24276_3#61_00001	131.111	0.009942	Yes	0.264469
group_4511	hypothetical protein	Cytoplasmic	97.2727		ABUW_2211	24276_3#18_00555	0	0	0	0	0	0	0	0	0	0	0	0	0	0	24276_3#18_00555	100.809	0.0124197	Yes	0.182268	24276_2#143_01974	88.8229	0.00378068	Yes	0.17713	0	0	0	No	0
iscR_1	transcriptional regulator	Unknown	100		ABUW_2201	24276_3#18_00565	0	0	0	0	0	0	0	0	0	0	0	0	0	0	24276_3#18_00565	625.039	0.000358387	Yes	1.13011	24276_2#143_01964	617.599	0.000291842	Yes	1.23161	24276_3#61_02329	286.202	0.106181	No	0.577309
ubiB_3	ABC-1 domain-containing protein	CytoplasmicMembrane	100		ABUW_2192	24276_3#18_00574	0	0	0	0	0	0	0	0	0	0	0	0	0	0	24276_3#18_00574	158.991	0.0431862	Yes	0.287465	24276_2#143_01955	223.041	0.0255011	Yes	0.444787	24276_3#61_02320	111.811	0.914728	No	0.225538
iucA	Putative siderophore biosynthesis protein	Cytoplasmic	95.9091		ABUW_2189	24276_3#18_00577	0	0	0	0	0	0	0	0	0	0	0	0	0	0	24276_3#18_00577	0	0	No	0	24276_2#143_01952	3754.69	0.000291842	Yes	7.48759	0	0	0	No	0
iucD_1	Putative lysine/ornithine N-monooxygenase	Cytoplasmic	99.0909		ABUW_2188	24276_3#18_00578	0	0	0	0	0	0	0	0	0	0	0	0	0	0	24276_3#18_00578	3471.02	0.000358387	Yes	6.2758	24276_2#143_01951	0	0	No	0	24276_3#61_02316	0	0	No	0
bmr3	MFS superfamily multidrug resistance protein	CytoplasmicMembrane	99.0909		ABUW_2187	24276_3#18_00579	0	0	0	0	0	0	0	0	0	0	0	0	0	0	24276_3#18_00579	927.7	0.000358387	Yes	1.67733	24276_2#143_01950	893.118	0.000291842	Yes	1.78105	24276_3#61_02315	489.553	0.000529393	Yes	0.987495
iucC_1	siderophore synthetase component	Cytoplasmic	98.6364		ABUW_2186	24276_3#18_00580	0	0	0	0	0	0	0	0	0	0	0	0	0	0	24276_3#18_00580	852.585	0.000358387	Yes	1.54152	24276_2#143_01949	992.988	0.000291842	Yes	1.98021	24276_3#61_02314	727.972	0.000529393	Yes	1.46842
iucC_2	siderophore synthetase component	Cytoplasmic	99.0909		ABUW_2185	24276_3#18_00581	0	0	0	0	0	0	0	0	0	0	0	0	0	0	24276_3#18_00581	847.08	0.000358387	Yes	1.53157	24276_2#143_01948	1005.89	0.000291842	Yes	2.00594	24276_3#61_02313	633.129	0.000529393	Yes	1.27711
group_1985	FhuF 2Fe-2S C-terminal domain protein	Cytoplasmic	99.0909		ABUW_2184	24276_3#18_00582	0	0	0	0	0	0	0	0	0	0	0	0	0	0	24276_3#18_00582	0	0	No	0	24276_2#143_01947	712.141	0.000291842	Yes	1.42015	24276_3#61_02312	406.534	0.000529393	Yes	0.820035
group_4503	Putative demethylmenaquinone methyltransferase	Cytoplasmic	99.0909		ABUW_2183	24276_3#18_00583	0	0	0	0	0	0	0	0	0	0	0	0	0	0	24276_3#18_00583	488.143	0.000358387	Yes	0.88259	24276_2#143_01946	0	0	No	0	24276_3#61_02311	0	0	No	0
iutA_1	outer membrane receptor protein	OuterMembrane	97.2727		ABUW_2182	24276_3#18_00584_s1	0	0	0	0	0	0	0	0	0	0	0	0	0	0	24276_3#18_00584	1376.09	0.000358387	Yes	2.48805	24276_2#143_01945	1120.68	0.000291842	Yes	2.23486	0	0	0	No	0
iutA_1	outer membrane receptor protein	OuterMembrane	97.2727		ABUW_2182	24276_3#18_00584_s2	0	0	0	0	0	0	0	0	0	0	0	0	0	0	24276_3#18_00584	1376.09	0.000358387	Yes	2.48805	24276_2#143_01945	1120.68	0.000291842	Yes	2.23486	0	0	0	No	0
group_8791	hypothetical protein	CytoplasmicMembrane	98.6364		ABUW_2181	24276_3#18_00585	0	0	0	0	0	0	0	0	0	0	0	0	0	0	24276_3#18_00585	220.667	0.000676065	Yes	0.398978	24276_2#143_01944	183.851	0.000544517	Yes	0.366635	24276_3#61_02309	123.605	0.000529393	Yes	0.249328
mbtK	Putative acetyltransferase	Cytoplasmic	99.5455		ABUW_2178	24276_3#18_00588	0	0	0	0	0	0	0	0	0	0	0	0	0	0	24276_3#18_00588	3004.22	0.000358387	Yes	5.4318	24276_2#143_01941	2969.73	0.000291842	Yes	5.92222	24276_3#61_02306	2287.97	0.000529393	Yes	4.61515
group_7282	permease	CytoplasmicMembrane	100		ABUW_2169	24276_3#18_00597	0	0	0	0	0	0	0	0	0	0	0	0	0	0	24276_3#18_00597	24.8068	0.000676065	Yes	0.0448521	24276_2#143_01932	16.6242	0.000291842	Yes	0.0331519	24276_3#61_02297	20.8052	0.143704	No	0.0419669
group_1982	hypothetical protein	CytoplasmicMembrane	96.3636		ABUW_2168	24276_3#18_00598	0	0	0	0	0	0	0	0	0	0	0	0	0	0	24276_3#18_00598	0	0	No	0	24276_2#143_01931	505.038	0.000291842	Yes	1.00714	0	0	0	No	0
group_1463	iron-regulated membrane protein	CytoplasmicMembrane	99.0909		ABUW_2167	24276_3#18_00599	0	0	0	0	0	0	0	0	0	0	0	0	0	0	24276_3#18_00599	0	0	No	0	24276_2#143_01930	0	0	No	0	24276_3#61_02295	0	0	No	0
group_2784	hypothetical protein	CytoplasmicMembrane	99.0909		ABUW_2166	24276_3#18_00600	0	0	0	0	0	0	0	0	0	0	0	0	0	0	24276_3#18_00600	612.071	0.000358387	Yes	1.10666	24276_2#143_01929	0	0	No	0	24276_3#61_02294	0	0	No	0
fhuE_1	outer membrane receptor	OuterMembrane	82.7273		ABUW_2165	24276_3#18_00601_s1	0	0	0	0	0	0	0	0	0	0	0	0	0	0	24276_3#18_00601	299.907	0.000358387	Yes	0.542248	24276_2#143_01928	265.701	0.000291842	Yes	0.52986	0	0	0	No	0
fhuE_1	outer membrane receptor	OuterMembrane	82.7273		ABUW_2165	24276_3#18_00601_s2	0	0	0	0	0	0	0	0	0	0	0	0	0	0	24276_3#18_00601	299.907	0.000358387	Yes	0.542248	24276_2#143_01928	265.701	0.000291842	Yes	0.52986	0	0	0	No	0
ybhF	multidrug ABC transporter ATPase	CytoplasmicMembrane	95.9091		#N/A	24276_3#18_00605	0	0	0	0	0	0	0	0	0	0	0	0	0	0	24276_3#18_00605	0	0	No	0	24276_2#143_01924	0	0	No	0	0	0	0	No	0
ybhS	ABC transporter membrane protein	CytoplasmicMembrane	95.9091		#N/A	24276_3#18_00606	0	0	0	0	0	0	0	0	0	0	0	0	0	0	24276_3#18_00606	0	0	No	0	24276_2#143_01923	0	0	No	0	0	0	0	No	0
ybhR_1	Inner membrane permease protein	CytoplasmicMembrane	96.8182		#N/A	24276_3#18_00607	0	0	0	0	0	0	0	0	0	0	0	0	0	0	24276_3#18_00607	38.4505	0.511712	No	0.0695206	24276_2#143_01922	0	0	No	0	0	0	0	No	0
group_3187	hypothetical protein	CytoplasmicMembrane	96.3636		ABUW_2161	24276_3#18_00610	0	0	0	0	0	0	0	0	0	0	0	0	0	0	24276_3#18_00610	342.706	0.276901	No	0.619631	24276_2#143_01919	438.601	0.117775	No	0.874656	0	0	0	No	0
group_5507	signal peptide	Unknown	100		ABUW_2158	24276_3#18_00613	0	0	0	0	0	0	0	0	0	0	0	0	0	0	24276_3#18_00613	876.428	0.0739843	No	1.58463	24276_2#143_01916	730.435	0.0392061	Yes	1.45663	24276_3#61_02281	515.711	0.110535	No	1.04026
group_3186	hypothetical protein	Unknown	99.5455		ABUW_2149	24276_3#18_00621	0	0	0	0	0	0	0	0	0	0	0	0	0	0	24276_3#18_00621	131.802	0.000358387	Yes	0.238305	24276_2#143_01908	126.952	0.000291842	Yes	0.253167	24276_3#61_02273	218.852	0.355377	No	0.441454
group_3730	hypothetical protein	Cytoplasmic	98.6364		ABUW_2145	24276_3#18_00625	0	0	0	0	0	0	0	0	0	0	0	0	0	0	24276_3#18_00625	700.338	0.000358387	Yes	1.26625	24276_2#143_01904	412.949	0.000291842	Yes	0.823501	24276_3#61_02269	399.019	0.000529393	Yes	0.804876
group_3728	hypothetical protein	CytoplasmicMembrane	99.0909		ABUW_2141	24276_3#18_00629	0	0	0	0	0	0	0	0	0	0	0	0	0	0	24276_3#18_00629	1653.39	0.31376	No	2.98942	24276_2#143_01900	0	0	No	0	24276_3#61_02265	0	0	No	0
group_8787	ATPase	Cytoplasmic	99.5455		ABUW_2140	24276_3#18_00630	0	0	0	0	0	0	0	0	0	0	0	0	0	0	24276_3#18_00630	243.631	0.0102842	Yes	0.440498	24276_2#143_01899	268.645	0.16023	No	0.535731	24276_3#61_02264	254.985	0.0108775	Yes	0.51434
group_5501	Predicted membrane protein	CytoplasmicMembrane	100		ABUW_2125	24276_3#18_00645	0	0	0	0	0	0	0	0	0	0	0	0	0	0	24276_3#18_00645	22.0713	0.545514	No	0.0399061	24276_2#143_01884	52.1199	0.941114	No	0.103937	24276_3#61_02249	17.376	0.70771	No	0.0350498
baeB	Beta-lactamase-like protein	Cytoplasmic	100		ABUW_2123	24276_3#18_00647	0	0	0	0	0	0	0	0	0	0	0	0	0	0	24276_3#18_00647	57.9412	0.000676065	Yes	0.104761	24276_2#143_01882	36.0075	0.000544517	Yes	0.071806	24276_3#61_02247	20.9849	0.682946	No	0.0423294
group_6906	permease	CytoplasmicMembrane	100		ABUW_2121	24276_3#18_00649	0	0	0	0	0	0	0	0	0	0	0	0	0	0	24276_3#18_00649	21.9466	0.0291733	Yes	0.0396807	24276_2#143_01880	14.145	0.0895818	No	0.0282079	24276_3#61_02245	10.9052	0.294044	No	0.0219973
group_6905	DMT family permease	CytoplasmicMembrane	100		ABUW_2119	24276_3#18_00651	0	0	0	0	0	0	0	0	0	0	0	0	0	0	24276_3#18_00651	14.9208	0.100749	No	0.0269776	24276_2#143_01878	30.1296	0.000291842	Yes	0.0600843	24276_3#61_02243	7.33092	0.09942	No	0.0147875
chrA1	chromate ion transporter family chromate transporter	CytoplasmicMembrane	96.8182		ABUW_2115	24276_3#18_00655	0	0	0	0	0	0	0	0	0	0	0	0	0	0	24276_3#18_00655	25.67	0.172278	No	0.0464128	24276_2#143_01874	11.7749	0.21762	No	0.0234815	0	0	0	No	0
group_5498	nitrate/sulfonate/bicarbonate ABC transporter ATPase	CytoplasmicMembrane	96.8182		ABUW_2109	24276_3#18_00661	0	0	0	0	0	0	0	0	0	0	0	0	0	0	24276_3#18_00661	0	0	No	0	24276_2#143_01868	26.0454	0.362216	No	0.0519396	0	0	0	No	0
kgtP_1	major facilitator superfamily permease	CytoplasmicMembrane	98.1818		ABUW_2106	24276_3#18_00664	0	0	0	0	0	0	0	0	0	0	0	0	0	0	24276_3#18_00664	50.9606	0.0208819	Yes	0.0921396	24276_2#143_01865	21.9572	0.971909	No	0.043787	0	0	0	No	0
fcuA_1	outer membrane receptor protein	OuterMembrane	95.9091		ABUW_2105	24276_3#18_00665	0	0	0	0	0	0	0	0	0	0	0	0	0	0	24276_3#18_00665	3.65318	0.00896228	Yes	0.00660515	24276_2#143_01864	22.4448	0.000291842	Yes	0.0447593	0	0	0	No	0
atoE	short-chain fatty acid transporter	CytoplasmicMembrane	99.5455		ABUW_2098	24276_3#18_00672	0	0	0	0	0	0	0	0	0	0	0	0	0	0	24276_3#18_00672	316.567	0.000358387	Yes	0.572371	24276_2#143_01857	129.246	0.000544517	Yes	0.257742	24276_3#61_02222	56.7777	0.0818215	No	0.114528
scoB	Acetoacetyl-CoA transferase beta subunit	Cytoplasmic	99.5455		ABUW_2097	24276_3#18_00673	0	0	0	0	0	0	0	0	0	0	0	0	0	0	24276_3#18_00673	2632.08	0.000358387	Yes	4.75895	24276_2#143_01856	1102.19	0.00970076	Yes	2.19798	24276_3#61_02221	791.978	0.518681	No	1.59753
group_3179	GntP family transporter	CytoplasmicMembrane	98.1818		ABUW_2093	24276_3#18_00681	0	0	0	0	0	0	0	0	0	0	0	0	0	0	24276_3#18_00681	346.916	0.000358387	Yes	0.627243	24276_2#143_01852	305.447	0.000291842	Yes	0.609121	24276_3#61_02217	142.784	0.0212273	Yes	0.288015
bdhA	3-hydroxybutyrate dehydrogenase	Cytoplasmic	98.6364		ABUW_2092	24276_3#18_00682	0	0	0	0	0	0	0	0	0	0	0	0	0	0	24276_3#18_00682	504.66	0.000358387	Yes	0.912453	24276_2#143_01851	426.513	0.000291842	Yes	0.85055	24276_3#61_02216	0	0	No	0
pcaK_3	major facilitator superfamily permease	CytoplasmicMembrane	98.6364		ABUW_2090	24276_3#18_00684	0	0	0	0	0	0	0	0	0	0	0	0	0	0	24276_3#18_00684	3.75565	0.140526	No	0.00679042	24276_2#143_03459 24276_2#143_03460	0	0	No	0	24276_3#61_03678	4.40417	0.603693	No	0.00888381
modA	molybdate ABC transporter periplasmic molybdate-binding protein	Periplasmic	98.1818		ABUW_2079	24276_3#18_00695	0	0	0	0	0	0	0	0	0	0	0	0	0	0	24276_3#18_00695	0	0	No	0	24276_2#143_03448	92.3873	0.02445	Yes	0.184238	0	0	0	No	0
modB	molybdate ABC transporter permease	CytoplasmicMembrane	98.6364		ABUW_2078	24276_3#18_00696	0	0	0	0	0	0	0	0	0	0	0	0	0	0	24276_3#18_00696	92.0139	0.000358387	Yes	0.166366	24276_2#143_03447	0	0	No	0	24276_3#61_03481	0	0	No	0
dhbA	dehydrogenase	Cytoplasmic	91.8182		ABUW_2076	24276_3#18_00698	0	0	0	0	0	0	0	0	0	0	0	0	0	0	24276_3#18_00698	792.978	0.000358387	Yes	1.43375	24276_2#143_03445	971.527	0.000291842	Yes	1.93742	0	0	0	No	0
group_5770	hypothetical protein	Unknown	98.1818		ABUW_2064	24276_3#18_00709	0	0	0	0	0	0	0	0	0	0	0	0	0	0	24276_3#18_00709	166.59	0.000358387	Yes	0.301204	24276_2#143_03434	211.77	0.000291842	Yes	0.422311	0	0	0	No	0
group_2251	hypothetical protein	Cytoplasmic	95.4545		ABUW_2061	24276_3#18_00712	0	0	0	0	0	0	0	0	0	0	0	0	0	0	24276_3#18_00712	145.331	0.000358387	Yes	0.262767	24276_2#143_03431	162.011	0.000291842	Yes	0.323082	0	0	0	No	0
group_2249	hypothetical protein	Unknown	97.2727		ABUW_2060	24276_3#18_00713	0	0	0	0	0	0	0	0	0	0	0	0	0	0	24276_3#18_00713	25.6402	0.000358387	Yes	0.0463589	24276_2#143_03430	10.5619	0.000291842	Yes	0.0210625	0	0	0	No	0
group_2242	Uncharacterized conserved protein	Unknown	96.3636		ABUW_2058	24276_3#18_00715	0	0	0	0	0	0	0	0	0	0	0	0	0	0	24276_3#18_00715	61.4209	0.000358387	Yes	0.111052	24276_2#143_03428	30.465	0.000291842	Yes	0.0607532	0	0	0	No	0
mrkC	outer membrane usher protein	OuterMembrane	90.4545		ABUW_2054	24276_3#18_00719_s1	0	0	0	0	0	0	0	0	0	0	0	0	0	0	24276_3#18_00719	280.031	0.110573	No	0.506312	24276_2#143_03424	0	0	No	0	0	0	0	No	0
mrkC	outer membrane usher protein	OuterMembrane	90.4545		ABUW_2054	24276_3#18_00719_s2	0	0	0	0	0	0	0	0	0	0	0	0	0	0	24276_3#18_00719	280.031	0.110573	No	0.506312	24276_2#143_03424	0	0	No	0	0	0	0	No	0
fimC	pilin chaperone	Periplasmic	81.8182		ABUW_2053	24276_3#18_00720	0	0	0	0	0	0	0	0	0	0	0	0	0	0	24276_3#18_00720	240.655	0.000358387	Yes	0.435118	24276_2#143_03423	31.1808	0.0546377	No	0.0621806	0	0	0	No	0
acrB	AdeB	CytoplasmicMembrane	90		ABUW_1975	24276_3#18_00724_S2	0	0	0	0	0	0	0	0	0	0	0	0	0	0	24276_3#18_00724	0	0	No	0	24276_2#143_03060	0	0	No	0	0	0	0	No	0
group_1812	alpha/beta hydrolase	Unknown	90.4545		ABUW_1969	24276_3#18_00730	0	0	0	0	0	0	0	0	0	0	0	0	0	0	24276_3#18_00730	17.8184	0.000358387	Yes	0.0322167	24276_2#143_03066	14.5275	0.000291842	Yes	0.0289707	0	0	0	No	0
group_6656	hypothetical protein	CytoplasmicMembrane	92.2727		ABUW_1473	24276_3#18_00752	0	0	0	0	0	0	0	0	0	0	0	0	0	0	24276_3#18_00752	0	0	No	0	24276_2#143_00421	0	0	No	0	0	0	0	No	0
group_1431	protein CsuB	Extracellular	84.5455		ABUW_1489	24276_3#18_00763	0	0	0	0	0	0	0	0	0	0	0	0	0	0	24276_3#18_00763	0	0	No	0	24276_2#143_00432	0	0	No	0	0	0	0	No	0
group_3080	P pilus assembly protein, chaperone PapD	Unknown	78.1818		ABUW_1490	24276_3#18_00764	0	0	0	0	0	0	0	0	0	0	0	0	0	0	24276_3#18_00764	0	0	No	0	24276_2#143_00433	0	0	No	0	0	0	0	No	0
group_1590	mutlidrug resistance protein	CytoplasmicMembrane	94.0909		ABUW_1523	24276_3#18_00796	0	0	0	0	0	0	0	0	0	0	0	0	0	0	24276_3#18_00796	7.49957	0.862581	No	0.0135596	24276_2#143_02503	5.9719	0.528197	No	0.0119091	0	0	0	No	0
group_19138	hypothetical protein	Unknown	100		ABUW_1526	24276_3#18_00799	0	0	0	0	0	0	0	0	0	0	0	0	0	0	24276_3#18_00799	2455.97	0.000358387	Yes	4.44053	24276_2#143_02500	2311.74	0.102561	No	4.61006	24276_3#61_02351	2326.79	0.757073	No	4.69345
metN_2	metal ion ABC transporter ATPase	CytoplasmicMembrane	100		ABUW_1529	24276_3#18_00802	0	0	0	0	0	0	0	0	0	0	0	0	0	0	24276_3#18_00802	359.942	0.0142906	Yes	0.650795	24276_2#143_02497	0	0	No	0	24276_3#61_02354	161.193	0.768545	No	0.325148
cyoE	cyoE	CytoplasmicMembrane	100		ABUW_1549	24276_3#18_00821	0	0	0	0	0	0	0	0	0	0	0	0	0	0	24276_3#18_00821	189.846	0.00388203	Yes	0.343252	24276_2#143_02478	185.036	0.000291842	Yes	0.368998	24276_3#61_02373	100.623	0.000998193	Yes	0.20297
cyoD	cytochrome o ubiquinol oxidase subunit IV	CytoplasmicMembrane	100		ABUW_1550	24276_3#18_00822	0	0	0	0	0	0	0	0	0	0	0	0	0	0	24276_3#18_00822	0	0	No	0	24276_2#143_02477	5076.08	0.19292	No	10.1227	24276_3#61_02374	0	0	No	0
cyoC	cytochrome o ubiquinol oxidase subunit III	CytoplasmicMembrane	100		ABUW_1551	24276_3#18_00823	0	0	0	0	0	0	0	0	0	0	0	0	0	0	24276_3#18_00823	5544.12	0.27067	No	10.0241	24276_2#143_02476	0	0	No	0	24276_3#61_02375	3167.15	0.273111	No	6.38857
cyoB	cyoB	CytoplasmicMembrane	100		ABUW_1552	24276_3#18_00824	0	0	0	0	0	0	0	0	0	0	0	0	0	0	24276_3#18_00824	1414.51	0.0765571	No	2.55751	24276_2#143_02475	1437.33	0.0747317	No	2.86632	24276_3#61_02376	597.579	0.0174248	Yes	1.2054
group_7029	RDD family protein	CytoplasmicMembrane	100		ABUW_1554	24276_3#18_00826	0	0	0	0	0	0	0	0	0	0	0	0	0	0	24276_3#18_00826	300.127	0.0751472	No	0.542646	24276_2#143_02473	291.567	0.000789636	Yes	0.581442	24276_3#61_02378	149.372	0.562803	No	0.301304
pgaC_2	Biofilm synthesis N-glycosyltransferase	CytoplasmicMembrane	96.8182		ABUW_1559	24276_3#18_00831	0	0	0	0	0	0	0	0	0	0	0	0	0	0	24276_3#18_00831	0	0	No	0	24276_2#143_02468	0	0	No	0	0	0	0	No	0
pgaD	Biofilm PGA synthesis protein pgaD	CytoplasmicMembrane	95.9091		ABUW_1560	24276_3#18_00832	0	0	0	0	0	0	0	0	0	0	0	0	0	0	24276_3#18_00832	584.863	0.000358387	Yes	1.05746	24276_2#143_02467	0	0	No	0	0	0	0	No	0
group_16636	17 kDa surface antigen family protein	Unknown	95.9091		ABUW_1563	24276_3#18_00835	0	0	0	0	0	0	0	0	0	0	0	0	0	0	24276_3#18_00835	4626.85	0.000358387	Yes	8.3656	24276_2#143_02464	6194.43	0.000291842	Yes	12.3529	0	0	0	No	0
group_5117	17 kDa surface antigen family protein	CytoplasmicMembrane	97.7273		ABUW_1564	24276_3#18_00836	0	0	0	0	0	0	0	0	0	0	0	0	0	0	24276_3#18_00836	2646.79	0.000358387	Yes	4.78554	24276_2#143_02463	3358.17	0.000291842	Yes	6.69685	0	0	0	No	0
group_8854	Putative acyl-CoA dehydrogenase protein	Cytoplasmic	99.5455		ABUW_1573	24276_3#18_00843	0	0	0	0	0	0	0	0	0	0	0	0	0	0	24276_3#18_00843	47.5213	0.000358387	Yes	0.0859211	24276_2#143_02454	47.5356	0.000291842	Yes	0.0947953	24276_3#61_02397	15.7743	0.000529393	Yes	0.0318189
ubiB_4	ABC1 family protein	CytoplasmicMembrane	100		ABUW_1577	24276_3#18_00847	0	0	0	0	0	0	0	0	0	0	0	0	0	0	24276_3#18_00847	161.487	0.119973	No	0.291977	24276_2#143_02450	181.495	0.0640379	No	0.361937	24276_3#61_02401	112.875	0.92245	No	0.227684
kdpB	kdpB	CytoplasmicMembrane	100		ABUW_1582	24276_3#18_00851	0	0	0	0	0	0	0	0	0	0	0	0	0	0	24276_3#18_00851	5.82368	0.0437912	Yes	0.0105295	24276_2#143_02446	5.01859	0.306377	No	0.0100081	24276_3#61_02405	3.30125	0.9943	No	0.00665907
kdpC	potassium-transporting ATPase subunit C	CytoplasmicMembrane	94.5455		ABUW_1583	24276_3#18_00852	0	0	0	0	0	0	0	0	0	0	0	0	0	0	24276_3#18_00852	14.488	0.508757	No	0.0261951	24276_2#143_02445	10.2923	0.35535	No	0.0205249	0	0	0	No	0
kdpD	kdpD	CytoplasmicMembrane	89.0909		ABUW_1584	24276_3#18_00853_S1	0	0	0	0	0	0	0	0	0	0	0	0	0	0	24276_3#18_00853	22.1839	0.464811	No	0.0401097	24276_2#143_02444	9.78674	0.0289808	Yes	0.0195167	0	0	0	No	0
kdpD	kdpD	CytoplasmicMembrane	89.0909		ABUW_1584	24276_3#18_00853_S2	0	0	0	0	0	0	0	0	0	0	0	0	0	0	24276_3#18_00853	22.1839	0.464811	No	0.0401097	24276_2#143_02444	9.78674	0.0289808	Yes	0.0195167	0	0	0	No	0
group_5607	Putative signal peptide-containing protein	Unknown	100		ABUW_1587	24276_3#18_00856	0	0	0	0	0	0	0	0	0	0	0	0	0	0	24276_3#18_00856	85.4138	0.926619	No	0.154433	24276_2#143_02441	61.196	0.350927	No	0.122037	24276_3#61_02410	91.8959	0.000529393	Yes	0.185367
lplT	Putative permease	CytoplasmicMembrane	100		ABUW_1589	24276_3#18_00858	0	0	0	0	0	0	0	0	0	0	0	0	0	0	24276_3#18_00858	66.7242	0.585386	No	0.120641	24276_2#143_02439	70.9629	0.420817	No	0.141514	24276_3#61_02412	54.1113	0.716089	No	0.10915
group_7027	Surface antigen family protein	OuterMembrane	100		ABUW_1590	24276_3#18_00859	0	0	0	0	0	0	0	0	0	0	0	0	0	0	24276_3#18_00859	187.837	0.975538	No	0.33962	24276_2#143_02438	150.393	0.644614	No	0.299913	24276_3#61_02413	141.795	0.958531	No	0.28602
group_8853	hypothetical protein	Cytoplasmic	99.5455		ABUW_1594	24276_3#18_00863	0	0	0	0	0	0	0	0	0	0	0	0	0	0	24276_3#18_00863	18.3482	0.000358387	Yes	0.0331746	24276_2#143_02434	6.39238	0.000291842	Yes	0.0127477	24276_3#61_02417	7.04756	0.011502	Yes	0.0142159
group_4577	VIC family potassium channel protein	CytoplasmicMembrane	99.5455		ABUW_1595	24276_3#18_00864	0	0	0	0	0	0	0	0	0	0	0	0	0	0	24276_3#18_00864	20.8624	0.000358387	Yes	0.0377204	24276_2#143_02433	21.6302	0.000544517	Yes	0.0431349	24276_3#61_02418	19.6001	0.713998	No	0.0395361
group_7026	Protein of unknown function (DUF441)	CytoplasmicMembrane	100		ABUW_1600	24276_3#18_00869	0	0	0	0	0	0	0	0	0	0	0	0	0	0	24276_3#18_00869	37.6886	0.715249	No	0.0681431	24276_2#143_02428	35.8684	0.988861	No	0.0715286	24276_3#61_02423	32.5375	0.592052	No	0.0656326
group_5603	hypothetical protein	Cytoplasmic	99.0909		ABUW_1601	24276_3#18_00870	0	0	0	0	0	0	0	0	0	0	0	0	0	0	24276_3#18_00870	152.587	0.721747	No	0.275886	24276_2#143_02427	280.644	0.00680965	Yes	0.559659	24276_3#61_02424	192.996	0.17171	No	0.389299
group_7023	ATPase	Cytoplasmic	100		ABUW_1606	24276_3#18_00875	0	0	0	0	0	0	0	0	0	0	0	0	0	0	24276_3#18_00875	0	0	No	0	24276_2#143_02422	149.936	0.399511	No	0.299002	24276_3#61_02429	0	0	No	0
aroP_2	Putative transport protein	CytoplasmicMembrane	100		ABUW_1620	24276_3#18_00888	0	0	0	0	0	0	0	0	0	0	0	0	0	0	24276_3#18_00888	4.06236	0.0834669	No	0.00734497	24276_2#143_02409	2.76099	0.000291842	Yes	0.00550595	24276_3#61_02442	4.4086	0.38111	No	0.00889275
thiM	thiM	Extracellular	100		ABUW_1627	24276_3#18_00895	0	0	0	0	0	0	0	0	0	0	0	0	0	0	24276_3#18_00895	41.1469	0.256998	No	0.0743959	24276_2#143_02401	39.7506	0.968264	No	0.0792705	24276_3#61_02450	36.5588	0.403221	No	0.0737441
iutA_2	outer membrane receptor protein	OuterMembrane	86.3636		ABUW_1646	24276_3#18_00911_s1	0	0	0	0	0	0	0	0	0	0	0	0	0	0	24276_3#18_00911	113.782	0.000358387	Yes	0.205724	24276_2#143_03677	118.24	0.000291842	Yes	0.235794	0	0	0	No	0
iutA_2	outer membrane receptor protein	OuterMembrane	86.3636		ABUW_1646	24276_3#18_00911_s2	0	0	0	0	0	0	0	0	0	0	0	0	0	0	24276_3#18_00911	113.782	0.000358387	Yes	0.205724	24276_2#143_03677	118.24	0.000291842	Yes	0.235794	0	0	0	No	0
group_5811	hypothetical protein	Unknown	98.1818		ABUW_1651	24276_3#18_00914	0	0	0	0	0	0	0	0	0	0	0	0	0	0	24276_3#18_00914	24.6725	0.000358387	Yes	0.0446092	24276_2#143_03680	14.0133	0.000291842	Yes	0.0279453	0	0	0	No	0
fhuE_2	Outer membrane receptor for ferric coprogen and ferric-rhodotorulic acid	OuterMembrane	95.4545		ABUW_1655	24276_3#18_00918_s1	0	0	0	0	0	0	0	0	0	0	0	0	0	0	24276_3#18_00918	109.551	0.000358387	Yes	0.198074	24276_2#143_03377	94.6418	0.000291842	Yes	0.188734	0	0	0	No	0
fhuE_2	Outer membrane receptor for ferric coprogen and ferric-rhodotorulic acid	OuterMembrane	95.4545		ABUW_1655	24276_3#18_00918_s2	0	0	0	0	0	0	0	0	0	0	0	0	0	0	24276_3#18_00918	109.551	0.000358387	Yes	0.198074	24276_2#143_03377	94.6418	0.000291842	Yes	0.188734	0	0	0	No	0
pliG	Inhibitor of g-type lysozyme precursor	Unknown	98.6364		ABUW_1659	24276_3#18_00921	0	0	0	0	0	0	0	0	0	0	0	0	0	0	24276_3#18_00921	29.5866	0.000358387	Yes	0.0534942	24276_2#143_03374	19.7656	0.000291842	Yes	0.0394165	24276_3#61_00327	23.8537	0.00735584	Yes	0.0481162
sapB	magnesium transporter	CytoplasmicMembrane	89.5455		#N/A	24276_3#18_00929	0	0	0	0	0	0	0	0	0	0	0	0	0	0	24276_3#18_00929	17.8582	0.201346	No	0.0322886	24276_2#143_03366	15.4392	0.0480186	Yes	0.0307888	0	0	0	No	0
leuE_4	leucine export protein LeuE	CytoplasmicMembrane	100		ABUW_1670	24276_3#18_00932	0	0	0	0	0	0	0	0	0	0	0	0	0	0	24276_3#18_00932	57.0102	0.694712	No	0.103078	24276_2#143_03363	50.4704	0.21115	No	0.100648	24276_3#61_00338	0	0	No	0
group_3904	Transmembrane pair	CytoplasmicMembrane	100		ABUW_1673	24276_3#18_00935	0	0	0	0	0	0	0	0	0	0	0	0	0	0	24276_3#18_00935	17.2272	0.955599	No	0.0311477	24276_2#143_03360	8.06527	0.748375	No	0.0160837	24276_3#61_00341	5.76194	0.948676	No	0.0116226
group_2515	Beta-lactamase class C	Unknown	99.5455		ABUW_1677	24276_3#18_00939	0	0	0	0	0	0	0	0	0	0	0	0	0	0	24276_3#18_00939	97.6541	0.294688	No	0.176564	24276_2#143_03356	34.9874	0.691483	No	0.0697717	24276_3#61_00345	43.4029	0.513034	No	0.0875496
smvA	major facilitator superfamily permease	CytoplasmicMembrane	100		ABUW_1679	24276_3#18_00941	0	0	0	0	0	0	0	0	0	0	0	0	0	0	24276_3#18_00941	21.283	0.000358387	Yes	0.0384808	24276_2#143_03354	44.1502	0.0163542	Yes	0.0880441	24276_3#61_00347	28.6082	0.000529393	Yes	0.0577067
plc_1	phospholipase C	Extracellular	99.0909		ABUW_1682	24276_3#18_00944_s1	0	0	0	0	0	0	0	0	0	0	0	0	0	0	24276_3#18_00944	4.47555	0.0815338	No	0.00809204	24276_2#143_03351	3.53794	0.190217	No	0.00705534	24276_3#61_00350	3.2313	0.837934	No	0.00651797
group_4694	hypothetical protein	CytoplasmicMembrane	99.5455		ABUW_1688	24276_3#18_00950	0	0	0	0	0	0	0	0	0	0	0	0	0	0	24276_3#18_00950	0	0	No	0	24276_2#143_03345	237.288	0.303059	No	0.473199	24276_3#61_00356	0	0	No	0
group_2304	putative iron-regulated membrane protein	CytoplasmicMembrane	98.6364		ABUW_1691	24276_3#18_00953	0	0	0	0	0	0	0	0	0	0	0	0	0	0	24276_3#18_00953	12.7276	0.658194	No	0.0230122	24276_2#143_03342	10.2386	0.816185	No	0.0204178	24276_3#61_00359	9.19115	0.994952	No	0.0185398
tetC	Putative transcriptional regulator	Cytoplasmic	99.0909		ABUW_1692	24276_3#18_00954	0	0	0	0	0	0	0	0	0	0	0	0	0	0	24276_3#18_00954	44.0777	0.000358387	Yes	0.0796949	24276_2#143_03341	26.7941	0.000291842	Yes	0.0534327	24276_3#61_00360	23.165	0.000529393	Yes	0.046727
group_7203	hypothetical protein	Cytoplasmic	99.0909		ABUW_1693	24276_3#18_00955	0	0	0	0	0	0	0	0	0	0	0	0	0	0	24276_3#18_00955	171.199	0.000358387	Yes	0.309537	24276_2#143_03340	77.9098	0.000291842	Yes	0.155367	24276_3#61_00361	145.895	0.000529393	Yes	0.29429
hcaT	MFS superfamily metabolite transporter	CytoplasmicMembrane	99.5455		ABUW_1694	24276_3#18_00956	0	0	0	0	0	0	0	0	0	0	0	0	0	0	24276_3#18_00956	26.8612	0.304629	No	0.0485665	24276_2#143_01192	12.1973	0.878834	No	0.0243238	24276_3#61_00362	11.9343	0.745029	No	0.0240731
cmpC	NasF	CytoplasmicMembrane	100		ABUW_1701	24276_3#18_00962	0	0	0	0	0	0	0	0	0	0	0	0	0	0	24276_3#18_00962	8.54213	0.106667	No	0.0154446	24276_2#143_01198	6.29358	0.0792422	No	0.0125506	24276_3#61_00368	10.2531	0.140193	No	0.0206819
group_3662	DMT family permease	CytoplasmicMembrane	100		ABUW_1716	24276_3#18_00977	0	0	0	0	0	0	0	0	0	0	0	0	0	0	24276_3#18_00977	14.8588	0.194553	No	0.0268655	24276_2#143_01213	8.33231	0.0736521	No	0.0166163	24276_3#61_00383	9.56179	0.809646	No	0.0192874
group_3147	hypothetical protein	Unknown	100		ABUW_1718	24276_3#18_00979	0	0	0	0	0	0	0	0	0	0	0	0	0	0	24276_3#18_00979	59.1793	0.0120333	Yes	0.106999	24276_2#143_01215	45.6439	0.0127168	Yes	0.0910229	24276_3#61_00385	32.9635	0.917681	No	0.0664919
fumC	fumarate hydratase	Cytoplasmic	99.5455		ABUW_1722	24276_3#18_00983	0	0	0	0	0	0	0	0	0	0	0	0	0	0	24276_3#18_00983	2291.27	0.000358387	Yes	4.14274	24276_2#143_01219	1205.3	0.000291842	Yes	2.4036	24276_3#61_00389	777.959	0.000529393	Yes	1.56925
rseP	Putative membrane-associated Zn-dependent proteases 1	CytoplasmicMembrane	100		ABUW_1740	24276_3#18_01002	0	0	0	0	0	0	0	0	0	0	0	0	0	0	24276_3#18_01002	192.903	0.0751472	No	0.348779	24276_2#143_01238	212.165	0.00362558	Yes	0.423099	24276_3#61_00408	98.4089	0.376936	No	0.198504
group_19344	OmpH porin-like protein	Unknown	100		ABUW_1742	24276_3#18_01004	0	0	0	0	0	0	0	0	0	0	0	0	0	0	24276_3#18_01004	1100.02	0.897847	No	1.9889	24276_2#143_01240	969.575	0.277891	No	1.93352	24276_3#61_00410	809.063	0.628617	No	1.63199
pheP	Putative amino acid permease	CytoplasmicMembrane	94.5455		ABUW_1757	24276_3#18_01020	0	0	0	0	0	0	0	0	0	0	0	0	0	0	24276_3#18_01020	7.70557	0.580476	No	0.0139321	24276_2#143_01257	6.55261	0.688708	No	0.0130672	0	0	0	No	0
group_3151	Extracellular serine proteinase	Extracellular	98.1818		ABUW_1759	24276_3#18_01022	0	0	0	0	0	0	0	0	0	0	0	0	0	0	24276_3#18_01022	33.5876	0.000358387	Yes	0.0607282	24276_2#143_01259	68.9602	0.000291842	Yes	0.13752	24276_3#61_00429	40.2401	0.000529393	Yes	0.0811698
gmr_1	signal transduction protein	CytoplasmicMembrane	94.0909		ABUW_1764	24276_3#18_01027	0	0	0	0	0	0	0	0	0	0	0	0	0	0	24276_3#18_01027	35.3062	0.000358387	Yes	0.0638356	24276_2#143_01264	26.814	0.000291842	Yes	0.0534724	0	0	0	No	0
fruA	phosphotransferase system, fructose-specific IIBC component	CytoplasmicMembrane	99.5455		ABUW_1770	24276_3#18_01030	0	0	0	0	0	0	0	0	0	0	0	0	0	0	24276_3#18_01030	0	0	No	0	24276_2#143_01269	0	0	No	0	24276_3#61_00439	0	0	No	0
group_3152	Alpha/beta hydrolase	CytoplasmicMembrane	99.5455		ABUW_1773	24276_3#18_01033	0	0	0	0	0	0	0	0	0	0	0	0	0	0	24276_3#18_01033	46.5395	0.000358387	Yes	0.084146	24276_2#143_01272	34.2401	0.0753866	No	0.0682815	24276_3#61_00442	38.1029	0.000529393	Yes	0.0768588
group_8722	hypothetical protein	CytoplasmicMembrane	99.5455		ABUW_1775	24276_3#18_01035	0	0	0	0	0	0	0	0	0	0	0	0	0	0	24276_3#18_01035	5648.94	0.399141	No	10.2136	24276_2#143_01274	4833.32	0.933953	No	9.63859	24276_3#61_00444	6390.42	0.406513	No	12.8904
brnQ	braZ	CytoplasmicMembrane	100		ABUW_1777	24276_3#18_01037	0	0	0	0	0	0	0	0	0	0	0	0	0	0	24276_3#18_01037	98.7166	0.595168	No	0.178485	24276_2#143_01276	70.4324	0.00286052	Yes	0.140456	24276_3#61_00446	67.4157	0.449728	No	0.135987
group_5368	hypothetical protein	Unknown	100		ABUW_1788	24276_3#18_01047	0	0	0	0	0	0	0	0	0	0	0	0	0	0	24276_3#18_01047	185.816	0.0627109	No	0.335966	24276_2#143_01286	155.039	0.000291842	Yes	0.309178	24276_3#61_00456	238.225	0.518681	No	0.480532
cydB	cytochrome D ubiquinol oxidase subunit II	CytoplasmicMembrane	100		ABUW_1794	24276_3#18_01053	0	0	0	0	0	0	0	0	0	0	0	0	0	0	24276_3#18_01053	0	0	No	0	24276_2#143_01293	0	0	No	0	24276_3#61_00463	0	0	No	0
cydA_1	cytochrome d terminal oxidase, polypeptide subunit I	CytoplasmicMembrane	100		ABUW_1795	24276_3#18_01054	0	0	0	0	0	0	0	0	0	0	0	0	0	0	24276_3#18_01054	0	0	No	0	24276_2#143_01294	0	0	No	0	24276_3#61_00464	0	0	No	0
pssA	phosphatidylserine synthase	CytoplasmicMembrane	100		ABUW_0472	24276_3#18_01057	0	0	0	0	0	0	0	0	0	0	0	0	0	0	24276_3#18_01057	143.821	0.262176	No	0.260036	24276_2#143_00456	143.399	0.0748754	No	0.285966	24276_3#61_01934	88.1813	0.154843	No	0.177874
group_8676	hypothetical protein	Cytoplasmic	99.5455		ABUW_0469	24276_3#18_01060	0	0	0	0	0	0	0	0	0	0	0	0	0	0	24276_3#18_01060	357.63	0.000676065	Yes	0.646615	24276_2#143_00459	196.48	0.000291842	Yes	0.39182	24276_3#61_01937	434.479	0.674727	No	0.876404
slt_1	lytic murein transglycosylase, soluble (Slt)	Periplasmic	100		ABUW_0465	24276_3#18_01064	0	0	0	0	0	0	0	0	0	0	0	0	0	0	24276_3#18_01064	294.91	0.168048	No	0.533214	24276_2#143_00463	324.201	0.147438	No	0.64652	24276_3#61_01941	242.789	0.266645	No	0.489739
group_6667	Protein of unknown function (DUF3108)	Periplasmic	100		ABUW_0459	24276_3#18_01070	0	0	0	0	0	0	0	0	0	0	0	0	0	0	24276_3#18_01070	1286.76	0.000358387	Yes	2.32653	24276_2#143_00469	1520.02	0.000291842	Yes	3.03122	24276_3#61_01947	844.582	0.000529393	Yes	1.70364
yihY	Rbn	CytoplasmicMembrane	100		ABUW_0456	24276_3#18_01073	0	0	0	0	0	0	0	0	0	0	0	0	0	0	24276_3#18_01073	129.596	0.65765	No	0.234317	24276_2#143_00472	113.355	0.300526	No	0.226052	24276_3#61_01950	105.229	0.699228	No	0.212261
yijE_1	DMT family permease	CytoplasmicMembrane	100		ABUW_0455	24276_3#18_01074	0	0	0	0	0	0	0	0	0	0	0	0	0	0	24276_3#18_01074	9.90795	0.000358387	Yes	0.0179141	24276_2#143_00473	8.87817	0.000291842	Yes	0.0177048	24276_3#61_01951	13.2293	0.606185	No	0.0266853
group_5228	hypothetical protein	CytoplasmicMembrane	100		ABUW_0452	24276_3#18_01077	0	0	0	0	0	0	0	0	0	0	0	0	0	0	24276_3#18_01077	125.153	0.33148	No	0.226284	24276_2#143_00476	119.369	0.715059	No	0.238045	24276_3#61_01954	242.998	0.383422	No	0.49016
group_463	outer membrane protein A precursor (190 kDa antigen)	Unknown	93.1818		ABUW_0449	24276_3#18_01080	0	0	0	0	0	0	0	0	0	0	0	0	0	0	24276_3#18_01080	338.133	0.640351	No	0.611363	24276_2#143_00479	872.991	0.56821	No	1.74091	0	0	0	No	0
group_2694	Putative integral membrane protein	CytoplasmicMembrane	97.7273		ABUW_0440	24276_3#18_01089_S1	0	0	0	0	0	0	0	0	0	0	0	0	0	0	24276_3#18_01089	94.8138	0.00364722	Yes	0.171429	24276_2#143_00488	61.2087	0.431562	No	0.122062	0	0	0	No	0
group_2694	Putative integral membrane protein	CytoplasmicMembrane	97.7273		ABUW_0440	24276_3#18_01089_S2	0	0	0	0	0	0	0	0	0	0	0	0	0	0	24276_3#18_01089	94.8138	0.00364722	Yes	0.171429	24276_2#143_00488	61.2087	0.431562	No	0.122062	0	0	0	No	0
group_6672	membrane protein	CytoplasmicMembrane	99.0909		ABUW_0439	24276_3#18_01090	0	0	0	0	0	0	0	0	0	0	0	0	0	0	24276_3#18_01090	106.875	0.151489	No	0.193236	24276_2#143_00489	69.5705	0.641818	No	0.138737	24276_3#61_01967	35.5745	0.0313804	Yes	0.0717586
ygfY	hypothetical protein	Cytoplasmic	100		ABUW_0435	24276_3#18_01094	0	0	0	0	0	0	0	0	0	0	0	0	0	0	24276_3#18_01094	454.552	0.938578	No	0.821855	24276_2#143_00493	468.354	0.330276	No	0.93399	24276_3#61_01971	288.522	0.620277	No	0.581988
rpmJ	50S ribosomal protein L36	Cytoplasmic	100		ABUW_0427	24276_3#18_01102	0	0	0	0	0	0	0	0	0	0	0	0	0	0	24276_3#18_01102	24649.5	0.000358387	Yes	44.5677	24276_2#143_00501	25656.4	0.000291842	Yes	51.1639	24276_3#61_01979	5707.95	0.000529393	Yes	11.5137
secY	preprotein translocase subunit SecY	CytoplasmicMembrane	99.5455		ABUW_0426	24276_3#18_01103	0	0	0	0	0	0	0	0	0	0	0	0	0	0	24276_3#18_01103	2273.34	0.000358387	Yes	4.11032	24276_2#143_00502	2703.27	0.000544517	Yes	5.39085	24276_3#61_01980	589.784	0.00637308	Yes	1.18967
rpmD	50S ribosomal protein L30	Cytoplasmic	100		ABUW_0424	24276_3#18_01105	0	0	0	0	0	0	0	0	0	0	0	0	0	0	24276_3#18_01105	7402.74	0.000358387	Yes	13.3846	24276_2#143_00504	9387.18	0.000291842	Yes	18.7199	24276_3#61_01982	1704.85	0.000529393	Yes	3.43892
rplP	50S ribosomal protein L16	Cytoplasmic	100		ABUW_0413	24276_3#18_01116	0	0	0	0	0	0	0	0	0	0	0	0	0	0	24276_3#18_01116	19495.5	0.00341846	Yes	35.2489	24276_2#143_00515	23694	0.000291842	Yes	47.2505	24276_3#61_01993	3973.81	0.00142845	Yes	8.01572
hmp_1	Putative flavohemoprotein	Cytoplasmic	100		ABUW_0401	24276_3#18_01128	0	0	0	0	0	0	0	0	0	0	0	0	0	0	24276_3#18_01128	80.056	0.000358387	Yes	0.144746	24276_2#143_00527	56.7642	0.000291842	Yes	0.113199	24276_3#61_02005	23.052	0.000529393	Yes	0.046499
gltP_1	sodium:dicarboxylate symporter	CytoplasmicMembrane	100		ABUW_0397	24276_3#18_01132	0	0	0	0	0	0	0	0	0	0	0	0	0	0	24276_3#18_01132	136.015	0.0717854	No	0.245923	24276_2#143_00531	106.394	0.38584	No	0.21217	24276_3#61_02009	83.6802	0.627138	No	0.168794
plsB	glycerol-3-phosphate acyltransferase	CytoplasmicMembrane	100		ABUW_0395	24276_3#18_01134_s1	0	0	0	0	0	0	0	0	0	0	0	0	0	0	24276_3#18_01134	186.433	0.108938	No	0.337081	24276_2#143_00533	182.476	0.0909004	No	0.363893	24276_3#61_02011	118.44	0.946553	No	0.23891
plsB	glycerol-3-phosphate acyltransferase	CytoplasmicMembrane	100		ABUW_0395	24276_3#18_01134_s2	0	0	0	0	0	0	0	0	0	0	0	0	0	0	24276_3#18_01134	186.433	0.108938	No	0.337081	24276_2#143_00533	182.476	0.0909004	No	0.363893	24276_3#61_02011	118.44	0.946553	No	0.23891
group_19047	Ttg2E	Unknown	100		ABUW_0387	24276_3#18_01142	0	0	0	0	0	0	0	0	0	0	0	0	0	0	24276_3#18_01142	5337.41	0.000358387	Yes	9.65033	24276_2#143_00541	5927.35	0.000291842	Yes	11.8203	24276_3#61_02019	4985.47	0.000529393	Yes	10.0564
mlaC	toluene tolerance protein (Ttg2D)	Unknown	100		ABUW_0386	24276_3#18_01143	0	0	0	0	0	0	0	0	0	0	0	0	0	0	24276_3#18_01143	3801.24	0.000358387	Yes	6.87285	24276_2#143_00542	5197.96	0.000291842	Yes	10.3657	24276_3#61_02020	3521.3	0.000529393	Yes	7.10294
ttg2B	toluene tolerance efflux ABC transporter	CytoplasmicMembrane	97.7273		ABUW_0384	24276_3#18_01145	0	0	0	0	0	0	0	0	0	0	0	0	0	0	24276_3#18_01145	0	0	No	0	24276_2#143_00544	0	0	No	0	0	0	0	No	0
hemF	coproporphyrinogen III oxidase	Cytoplasmic	100		ABUW_0377	24276_3#18_01151	0	0	0	0	0	0	0	0	0	0	0	0	0	0	24276_3#18_01151	360.607	0.000358387	Yes	0.651997	24276_2#143_00550	140.599	0.000291842	Yes	0.280382	24276_3#61_02028	313.302	0.0212273	Yes	0.631973
group_5238	putative stress-responsive transcriptional regulator	CytoplasmicMembrane	100		ABUW_0372	24276_3#18_01156	0	0	0	0	0	0	0	0	0	0	0	0	0	0	24276_3#18_01156	7041.14	0.116811	No	12.7308	24276_2#143_00555	3627.22	0.00953141	Yes	7.23339	24276_3#61_02033	6348.58	0.764283	No	12.806
yhbE	DMT family permease	CytoplasmicMembrane	99.5455		ABUW_0362	24276_3#18_01167	0	0	0	0	0	0	0	0	0	0	0	0	0	0	24276_3#18_01167	3.50232	0.000358387	Yes	0.00633239	24276_2#143_00564	1.88894	0.000291842	Yes	0.00376692	24276_3#61_02045	2.60047	0.012719	Yes	0.0052455
group_3600	signal peptide	Unknown	99.5455		ABUW_0356	24276_3#18_01173	0	0	0	0	0	0	0	0	0	0	0	0	0	0	24276_3#18_01173	2119.81	0.000358387	Yes	3.83273	24276_2#143_00570	2414.72	0.000291842	Yes	4.81542	24276_3#61_02052	713.886	0.0164358	Yes	1.44001
lysP_1	S-methylmethionine APC transporter	CytoplasmicMembrane	99.5455		ABUW_0347	24276_3#18_01180	0	0	0	0	0	0	0	0	0	0	0	0	0	0	24276_3#18_01180	171.024	0.0251547	Yes	0.309221	24276_2#143_00577	85.5596	0.71636	No	0.170623	24276_3#61_02059	48.4932	0.210849	No	0.0978174
group_3086	hypothetical protein	Cytoplasmic	99.5455		ABUW_0346	24276_3#18_01181	0	0	0	0	0	0	0	0	0	0	0	0	0	0	24276_3#18_01181	132.692	0.000676065	Yes	0.239914	24276_2#143_00578	113.922	0.308047	No	0.227183	24276_3#61_02060	72.9273	0.13237	No	0.147104
ydiK	permease	CytoplasmicMembrane	100		ABUW_0340	24276_3#18_01187	0	0	0	0	0	0	0	0	0	0	0	0	0	0	24276_3#18_01187	121.771	0.554573	No	0.220169	24276_2#143_00584	86.1245	0.876797	No	0.171749	24276_3#61_02066	93.8828	0.353303	No	0.189374
yccS_1	inner membrane protein yccS	CytoplasmicMembrane	97.7273		ABUW_0338	24276_3#18_01189_S1	0	0	0	0	0	0	0	0	0	0	0	0	0	0	24276_3#18_01189	26.8981	0.837286	No	0.0486333	24276_2#143_00586	20.0205	0.0201636	Yes	0.0399248	0	0	0	No	0
yccS_1	inner membrane protein yccS	CytoplasmicMembrane	97.7273		ABUW_0338	24276_3#18_01189_S2	0	0	0	0	0	0	0	0	0	0	0	0	0	0	24276_3#18_01189	26.8981	0.837286	No	0.0486333	24276_2#143_00586	20.0205	0.0201636	Yes	0.0399248	0	0	0	No	0
mdfA	mdfA	CytoplasmicMembrane	96.8182		ABUW_0337	24276_3#18_01190	0	0	0	0	0	0	0	0	0	0	0	0	0	0	24276_3#18_01190	43.5921	0.455023	No	0.0788169	24276_2#143_00587	29.7815	0.67649	No	0.0593901	0	0	0	No	0
rhtA_1	DMT superfamily permease	CytoplasmicMembrane	99.5455		ABUW_0330	24276_3#18_01197	0	0	0	0	0	0	0	0	0	0	0	0	0	0	24276_3#18_01197	49.7264	0.0829686	No	0.0899081	24276_2#143_00594	38.5012	0.000789636	Yes	0.0767789	24276_3#61_02076	42.8795	0.843248	No	0.0864938
rhtA_2	DMT superfamily permease	CytoplasmicMembrane	99.5455		ABUW_0329	24276_3#18_01198	0	0	0	0	0	0	0	0	0	0	0	0	0	0	24276_3#18_01198	77.0049	0.000358387	Yes	0.139229	24276_2#143_00595	56.0077	0.000291842	Yes	0.11169	24276_3#61_02077	58.6461	0.000529393	Yes	0.118297
group_19057	hemerythrin	Cytoplasmic	100		ABUW_0328	24276_3#18_01199	0	0	0	0	0	0	0	0	0	0	0	0	0	0	24276_3#18_01199	313.541	0.000358387	Yes	0.5669	24276_2#143_00596	300.997	0.000291842	Yes	0.600247	24276_3#61_02078	351.729	0.000529393	Yes	0.709485
yfcA	permease	CytoplasmicMembrane	93.6364		ABUW_0327	24276_3#18_01200	0	0	0	0	0	0	0	0	0	0	0	0	0	0	24276_3#18_01200	45.9994	0.813718	No	0.0831695	24276_2#143_00597	47.7479	0.0714483	No	0.0952187	0	0	0	No	0
comF	pilin like competence factor	Unknown	83.1818		ABUW_0319	24276_3#18_01208	0	0	0	0	0	0	0	0	0	0	0	0	0	0	24276_3#18_01208	0	0	No	0	24276_2#143_00605	0	0	No	0	0	0	0	No	0
xcpT_1	pilin like competence factor	CytoplasmicMembrane	95.9091		ABUW_0318	24276_3#18_01209	0	0	0	0	0	0	0	0	0	0	0	0	0	0	24276_3#18_01209	50.1161	0.480251	No	0.0906127	24276_2#143_00606	32.9962	0.181818	No	0.0658009	0	0	0	No	0
group_5245	protein PilY1	Extracellular	95		ABUW_0317	24276_3#18_01210_s1	0	0	0	0	0	0	0	0	0	0	0	0	0	0	24276_3#18_01210	0	0	No	0	24276_2#143_00607	0	0	No	0	0	0	0	No	0
group_5245	protein PilY1	Extracellular	95		ABUW_0317	24276_3#18_01210_s2	0	0	0	0	0	0	0	0	0	0	0	0	0	0	24276_3#18_01210	0	0	No	0	24276_2#143_00607	0	0	No	0	0	0	0	No	0
pilX	Putative type IV fimbrial biogenesis protein	Unknown	95.9091		ABUW_0316	24276_3#18_01211	0	0	0	0	0	0	0	0	0	0	0	0	0	0	24276_3#18_01211	0	0	No	0	24276_2#143_00608	0	0	No	0	0	0	0	No	0
group_8684	type IV fimbrial biogenesis protein	CytoplasmicMembrane	95.9091		ABUW_0314	24276_3#18_01213	0	0	0	0	0	0	0	0	0	0	0	0	0	0	24276_3#18_01213	0	0	No	0	24276_2#143_00610	0	0	No	0	0	0	0	No	0
fimT	pilin protein FimT	Extracellular	95.9091		ABUW_0313	24276_3#18_01214	0	0	0	0	0	0	0	0	0	0	0	0	0	0	24276_3#18_01214	18.4327	0.640069	No	0.0333273	24276_2#143_00611	6.62248	0.00998457	Yes	0.0132065	0	0	0	No	0
bfd	regulatory or redox component complexing with Bfr, in iron storage and mobility (BFD)	Cytoplasmic	100		ABUW_0307	24276_3#18_01220	0	0	0	0	0	0	0	0	0	0	0	0	0	0	24276_3#18_01220	4298.28	0.000358387	Yes	7.77153	24276_2#143_00617	4600.26	0.000291842	Yes	9.17382	24276_3#61_03009	4352.33	0.000529393	Yes	8.77924
bfr_1	Bacterioferritin	Cytoplasmic	100		ABUW_0306	24276_3#18_01221	0	0	0	0	0	0	0	0	0	0	0	0	0	0	24276_3#18_01221	681.656	0.000358387	Yes	1.23247	24276_2#143_00618	618.446	0.000291842	Yes	1.2333	24276_3#61_03010	389.053	0.000529393	Yes	0.784773
group_3088	metal-dependent hydrolase	Cytoplasmic	100		ABUW_0300	24276_3#18_01228	0	0	0	0	0	0	0	0	0	0	0	0	0	0	24276_3#18_01228	15.7316	0.0201129	Yes	0.0284436	24276_2#143_00625	10.0296	0.0970283	No	0.020001	24276_3#61_03017	7.01648	0.953977	No	0.0141532
gltB_1	glutamate synthase subunit alpha	Cytoplasmic	100		ABUW_0298	24276_3#18_01230_s1	0	0	0	0	0	0	0	0	0	0	0	0	0	0	24276_3#18_01230	233.349	0.000358387	Yes	0.421908	24276_2#143_00627	259.587	0.000291842	Yes	0.517667	24276_3#61_03019	131.232	0.0174248	Yes	0.264713
gltB_1	glutamate synthase subunit alpha	Cytoplasmic	100		ABUW_0298	24276_3#18_01230_s2	0	0	0	0	0	0	0	0	0	0	0	0	0	0	24276_3#18_01230	233.349	0.000358387	Yes	0.421908	24276_2#143_00627	259.587	0.000291842	Yes	0.517667	24276_3#61_03019	131.232	0.0174248	Yes	0.264713
pilQ	HofQ	OuterMembrane	99.5455		ABUW_0294	24276_3#18_01234_s1	0	0	0	0	0	0	0	0	0	0	0	0	0	0	24276_3#18_01234	39.7668	0.86918	No	0.0719006	24276_2#143_00631	13.3418	0.0104411	Yes	0.0266062	24276_3#61_03023	23.4344	0.292081	No	0.0472704
pilQ	HofQ	OuterMembrane	99.5455		ABUW_0294	24276_3#18_01234_s2	0	0	0	0	0	0	0	0	0	0	0	0	0	0	24276_3#18_01234	39.7668	0.86918	No	0.0719006	24276_2#143_00631	13.3418	0.0104411	Yes	0.0266062	24276_3#61_03023	23.4344	0.292081	No	0.0472704
group_5249	PilP protein	CytoplasmicMembrane	100	Ag13	ABUW_0293	24276_3#18_01235	0	0	0	0	0	0	0	0	0	0	0	0	0	0	24276_3#18_01235	41.0282	0.530659	No	0.0741813	24276_2#143_00632	8.49694	0.0784559	No	0.0169446	24276_3#61_03024	16.3141	0.568226	No	0.0329078
group_8685	protein PilO	Unknown	99.5455		ABUW_0292	24276_3#18_01236	0	0	0	0	0	0	0	0	0	0	0	0	0	0	24276_3#18_01236	0	0	No	0	24276_2#143_00633	0	0	No	0	24276_3#61_03025	0	0	No	0
group_4348	PilN	CytoplasmicMembrane	99.5455		ABUW_0291	24276_3#18_01237	0	0	0	0	0	0	0	0	0	0	0	0	0	0	24276_3#18_01237	0	0	No	0	24276_2#143_00634	0	0	No	0	24276_3#61_03026	0	0	No	0
mrcA	putative penicillin binding protein (PonA)	Extracellular	99.5455		ABUW_0289	24276_3#18_01239_s1	0	0	0	0	0	0	0	0	0	0	0	0	0	0	24276_3#18_01239	106.047	0.0989569	No	0.191739	24276_2#143_00636	122.043	0.144151	No	0.243378	24276_3#61_03028	77.7774	0.600506	No	0.156888
mrcA	putative penicillin binding protein (PonA)	Extracellular	99.5455		ABUW_0289	24276_3#18_01239_s2	0	0	0	0	0	0	0	0	0	0	0	0	0	0	24276_3#18_01239	106.047	0.0989569	No	0.191739	24276_2#143_00636	122.043	0.144151	No	0.243378	24276_3#61_03028	77.7774	0.600506	No	0.156888
lysP_2	amino acid transporter	CytoplasmicMembrane	99.5455		ABUW_0275	24276_3#18_01253	0	0	0	0	0	0	0	0	0	0	0	0	0	0	24276_3#18_01253	67.2679	0.501106	No	0.121624	24276_2#143_00650	51.8739	0.0104411	Yes	0.103447	24276_3#61_03042	16.5462	0.664176	No	0.0333759
envZ	two-component system sensory histidine kinase	CytoplasmicMembrane	100		ABUW_0256	24276_3#18_01275	0	0	0	0	0	0	0	0	0	0	0	0	0	0	24276_3#18_01275	155.405	0.486336	No	0.280981	24276_2#143_00672	211.877	0.585119	No	0.422524	24276_3#61_03305	119.714	0.0154379	Yes	0.24148
group_19320	transmembrane protein	CytoplasmicMembrane	100		ABUW_0243	24276_3#18_01290	0	0	0	0	0	0	0	0	0	0	0	0	0	0	24276_3#18_01290	442.591	0.00388203	Yes	0.800229	24276_2#143_00686	254.743	0.127629	No	0.508007	24276_3#61_03318	881.828	0.000529393	Yes	1.77877
aqpZ2	aqpZ	CytoplasmicMembrane	97.7273		ABUW_0237	24276_3#18_01296	0	0	0	0	0	0	0	0	0	0	0	0	0	0	24276_3#18_01296	47.9594	0.993916	No	0.0867133	24276_2#143_00692	316.024	0.277758	No	0.630214	0	0	0	No	0
eamB_1	Transporter LysE family	CytoplasmicMembrane	100		ABUW_0235	24276_3#18_01298	0	0	0	0	0	0	0	0	0	0	0	0	0	0	24276_3#18_01298	10.6994	0.000676065	Yes	0.0193451	24276_2#143_00694	0.912153	0.0150619	Yes	0.00181901	24276_3#61_03326	2.79001	0.00185658	Yes	0.00562783
group_1387	DMT family permease	CytoplasmicMembrane	94.0909		ABUW_0215	24276_3#18_01320	0	0	0	0	0	0	0	0	0	0	0	0	0	0	24276_3#18_01320	0	0	No	0	24276_2#143_00714	0	0	No	0	0	0	0	No	0
ynfM_1	MFS family transporter	CytoplasmicMembrane	99.0909		ABUW_0213	24276_3#18_01322	0	0	0	0	0	0	0	0	0	0	0	0	0	0	24276_3#18_01322	12.5922	0.0302656	Yes	0.0227674	24276_2#143_00716	7.74923	0.668639	No	0.0154535	24276_3#61_01389	8.29636	0.936261	No	0.0167349
group_3820	hypothetical protein	CytoplasmicMembrane	100		ABUW_0597	24276_3#18_01334	0	0	0	0	0	0	0	0	0	0	0	0	0	0	24276_3#18_01334	483.802	0.000358387	Yes	0.874741	24276_2#143_02545	220.767	0.0347092	Yes	0.440253	24276_3#61_00825	901.053	0.000529393	Yes	1.81755
group_3006	TonB-dependent receptor	OuterMembrane	99.5455		ABUW_0600	24276_3#18_01337_s1	0	0	0	0	0	0	0	0	0	0	0	0	0	0	24276_3#18_01337	217.377	0.000358387	Yes	0.39303	24276_2#143_02549	277.693	0.000291842	Yes	0.553774	24276_3#61_00822	249.344	0.000529393	Yes	0.502961
psiE	phosphate-starvation-inducible E	CytoplasmicMembrane	100		ABUW_0604	24276_3#18_01342	0	0	0	0	0	0	0	0	0	0	0	0	0	0	24276_3#18_01342	47.3184	0.0858628	No	0.0855543	24276_2#143_02553	131.879	0.000291842	Yes	0.262993	24276_3#61_00818	134.621	0.000529393	Yes	0.271549
group_5627	acid shock protein	Periplasmic	99.5455		ABUW_0607	24276_3#18_01345	0	0	0	0	0	0	0	0	0	0	0	0	0	0	24276_3#18_01345	2204.17	0.000358387	Yes	3.98526	24276_2#143_02558	4455.14	0.000291842	Yes	8.88442	24276_3#61_00815	2094.88	0.000529393	Yes	4.22566
baeS	kinase sensor component of a two component signal transduction system	Unknown	100		ABUW_0608	24276_3#18_01346	0	0	0	0	0	0	0	0	0	0	0	0	0	0	24276_3#18_01346	330.607	0.000358387	Yes	0.597756	24276_2#143_02559	370.777	0.000291842	Yes	0.739402	24276_3#61_00814	178.808	0.000529393	Yes	0.36068
baeR	OmpR family transcriptional regulator	Cytoplasmic	100		ABUW_0609	24276_3#18_01347	0	0	0	0	0	0	0	0	0	0	0	0	0	0	24276_3#18_01347	490.621	0.000358387	Yes	0.88707	24276_2#143_02560	639.17	0.000291842	Yes	1.27463	24276_3#61_00813	255.115	0.0159916	Yes	0.514602
group_19000	fatty acid desaturase	CytoplasmicMembrane	100		ABUW_0611	24276_3#18_01349	0	0	0	0	0	0	0	0	0	0	0	0	0	0	24276_3#18_01349	911.49	0.0112788	Yes	1.64802	24276_2#143_02562	780.949	0.00680965	Yes	1.55737	24276_3#61_00811	692.928	0.0865199	No	1.39773
group_3823	metal-dependent hydrolase	Cytoplasmic	100		ABUW_0620	24276_3#18_01359	0	0	0	0	0	0	0	0	0	0	0	0	0	0	24276_3#18_01359	2612.95	0.000358387	Yes	4.72436	24276_2#143_02572	600.552	0.000291842	Yes	1.19762	24276_3#61_00801	1128.72	0.000529393	Yes	2.27678
group_7043	signal peptide	CytoplasmicMembrane	100		ABUW_0630	24276_3#18_01369	0	0	0	0	0	0	0	0	0	0	0	0	0	0	24276_3#18_01369	998.666	0.0601033	No	1.80564	24276_2#143_02582	1358.42	0.760699	No	2.70896	24276_3#61_00791	967.473	0.845088	No	1.95153
yhjE_1	major facilitator superfamily transporter	CytoplasmicMembrane	100		ABUW_0631	24276_3#18_01370	0	0	0	0	0	0	0	0	0	0	0	0	0	0	24276_3#18_01370	176.042	0.292595	No	0.318294	24276_2#143_02583	100.31	0.670728	No	0.200038	24276_3#61_00790	80.7847	0.134643	No	0.162954
yqfA	hemolysin III	CytoplasmicMembrane	100		ABUW_0632	24276_3#18_01371	0	0	0	0	0	0	0	0	0	0	0	0	0	0	24276_3#18_01371	101.453	0.444427	No	0.183433	24276_2#143_02584	126.217	0.33421	No	0.251701	24276_3#61_00789	83.286	0.958535	No	0.167999
group_4598	hypothetical protein	CytoplasmicMembrane	95.9091		ABUW_0636	24276_3#18_01375	0	0	0	0	0	0	0	0	0	0	0	0	0	0	24276_3#18_01375	121.045	0.640836	No	0.218856	24276_2#143_02589	108.41	0.073223	No	0.216191	0	0	0	No	0
oprB_2	porin B	OuterMembrane	98.1818		ABUW_0641	24276_3#18_01380	0	0	0	0	0	0	0	0	0	0	0	0	0	0	24276_3#18_01380	1053.02	0.857632	No	1.90392	24276_2#143_02594	624.493	0.448416	No	1.24536	0	0	0	No	0
gcd	glucose dehydrogenase	CytoplasmicMembrane	100		ABUW_0642	24276_3#18_01381	0	0	0	0	0	0	0	0	0	0	0	0	0	0	24276_3#18_01381	566.662	0.838103	No	1.02456	24276_2#143_02595	337.369	0.723901	No	0.67278	24276_3#61_00778	290.816	0.00928812	Yes	0.586616
emrE_2	small multidrug resistance protein	CytoplasmicMembrane	100		ABUW_0645	24276_3#18_01384	0	0	0	0	0	0	0	0	0	0	0	0	0	0	24276_3#18_01384	56.9638	0.282703	No	0.102994	24276_2#143_02598	32.7793	0.0227814	Yes	0.0653683	24276_3#61_00775	64.8652	0.438091	No	0.130842
group_5634	Glyoxalase/Bleomycin resistance protein/Dioxygenase superfamily protein	Unknown	99.0909		ABUW_0646	24276_3#18_01385	0	0	0	0	0	0	0	0	0	0	0	0	0	0	24276_3#18_01385	590.901	0.000988043	Yes	1.06838	24276_2#143_02599	357.825	0.000291842	Yes	0.713573	24276_3#61_00774	799.832	0.392071	No	1.61337
group_8861	Tfp pilus assembly protein FimT	Unknown	99.0909		ABUW_0648	24276_3#18_01387	0	0	0	0	0	0	0	0	0	0	0	0	0	0	24276_3#18_01387	169.085	0.914738	No	0.305715	24276_2#143_02601	130.631	0.134086	No	0.260504	24276_3#61_00772	125.952	0.680628	No	0.254062
lysP_3	lysP	CytoplasmicMembrane	99.0909		ABUW_0652	24276_3#18_01392	0	0	0	0	0	0	0	0	0	0	0	0	0	0	24276_3#18_01392	61.0446	0.00662523	Yes	0.110372	24276_2#143_02605	91.5414	0.000291842	Yes	0.182551	24276_3#61_00768	37.6297	0.654026	No	0.0759043
xanP	transporter	CytoplasmicMembrane	100		ABUW_0654	24276_3#18_01394	0	0	0	0	0	0	0	0	0	0	0	0	0	0	24276_3#18_01394	28.6957	0.176767	No	0.0518834	24276_2#143_02607	47.1451	0.000291842	Yes	0.0940166	24276_3#61_00766	15.2889	0.105691	No	0.0308398
typA	typA	CytoplasmicMembrane	100		ABUW_0655	24276_3#18_01395	0	0	0	0	0	0	0	0	0	0	0	0	0	0	24276_3#18_01395	249.071	0.0797334	No	0.450334	24276_2#143_02608	481.751	0.00124887	Yes	0.960706	24276_3#61_00765	106.885	0.13667	No	0.215602
mscL	mscL	CytoplasmicMembrane	100		ABUW_0656	24276_3#18_01396	0	0	0	0	0	0	0	0	0	0	0	0	0	0	24276_3#18_01396	1088.14	0.0479288	Yes	1.96742	24276_2#143_02609	781.78	0.00146996	Yes	1.55902	24276_3#61_00764	1659.45	0.012719	Yes	3.34734
iutA_3	Outer membrane receptor protein, mostly Fe transport	OuterMembrane	98.6364		ABUW_0661	24276_3#18_01401	0	0	0	0	0	0	0	0	0	0	0	0	0	0	24276_3#18_01401	0	0	No	0	24276_2#143_02614	62.1039	0.0106068	Yes	0.123847	24276_3#61_00759	79.3723	0.893297	No	0.160105
group_3550	auxin efflux Carrier	CytoplasmicMembrane	99.5455		ABUW_0663	24276_3#18_01404	0	0	0	0	0	0	0	0	0	0	0	0	0	0	24276_3#18_01404	58.5344	0.0423657	Yes	0.105833	24276_2#143_03288	16.8307	0.0900167	No	0.0335637	24276_3#61_00756	24.673	0.265176	No	0.0497688
phoP	pilG	Cytoplasmic	100		ABUW_0678	24276_3#18_01416	0	0	0	0	0	0	0	0	0	0	0	0	0	0	24276_3#18_01416	264.132	0.093732	No	0.477565	24276_2#143_03300	99.0295	0.694548	No	0.197484	24276_3#61_00744	109.576	0.257082	No	0.22103
pleD_3	pilH	Cytoplasmic	100		ABUW_0679	24276_3#18_01417	0	0	0	0	0	0	0	0	0	0	0	0	0	0	24276_3#18_01417	360.206	0.151478	No	0.651272	24276_2#143_03301	180.595	0.848896	No	0.360142	24276_3#61_00743	198.133	0.235376	No	0.399661
cheW	pilI	Cytoplasmic	100		ABUW_0680	24276_3#18_01418	0	0	0	0	0	0	0	0	0	0	0	0	0	0	24276_3#18_01418	147.885	0.0299553	Yes	0.267384	24276_2#143_03302	62.2339	0.0647876	No	0.124107	24276_3#61_00742	45.4614	0.417733	No	0.0917019
mcpB	pilJ	OuterMembrane	99.5455		ABUW_0681	24276_3#18_01419	0	0	0	0	0	0	0	0	0	0	0	0	0	0	24276_3#18_01419	69.6292	0.418545	No	0.125893	24276_2#143_03303	20.912	0.564379	No	0.0417026	24276_3#61_00741	25.4062	0.501853	No	0.0512478
group_2887	hypothetical protein	Cytoplasmic	99.0909		ABUW_0683	24276_3#18_01421	0	0	0	0	0	0	0	0	0	0	0	0	0	0	24276_3#18_01421	105.262	0.217732	No	0.19032	24276_2#143_03305	41.86	0.275374	No	0.083477	24276_3#61_00739	0	0	No	0
ybaN_2	Inner membrane protein ybaN	CytoplasmicMembrane	100		ABUW_0689	24276_3#18_01425	0	0	0	0	0	0	0	0	0	0	0	0	0	0	24276_3#18_01425	506.634	0.0148717	Yes	0.916022	24276_2#143_03309	747.981	0.0201636	Yes	1.49162	24276_3#61_00735	467.622	0.0199872	Yes	0.943258
sanA	putative SanA protein	CytoplasmicMembrane	99.5455		ABUW_0697	24276_3#18_01433	0	0	0	0	0	0	0	0	0	0	0	0	0	0	24276_3#18_01433	26.5926	0.79222	No	0.0480809	24276_2#143_03317	23.425	0.55765	No	0.046714	24276_3#61_00727	16.8444	0.20157	No	0.0339775
yccS_2	inner membrane protein yccS	CytoplasmicMembrane	100		ABUW_0700	24276_3#18_01436	0	0	0	0	0	0	0	0	0	0	0	0	0	0	24276_3#18_01436	95.2193	0.0926141	No	0.172162	24276_2#143_03320	92.5766	0.0218596	Yes	0.184616	24276_3#61_00724	51.4187	0.513034	No	0.103719
group_1070	Protein of unknown function (DUF1176)	Periplasmic	93.6364		ABUW_0709	24276_3#18_01445	0	0	0	0	0	0	0	0	0	0	0	0	0	0	24276_3#18_01445	53.8973	0.610468	No	0.0974493	24276_2#143_03329	26.5509	0.0378762	Yes	0.0529477	0	0	0	No	0
group_7070	rod shape-determining protein	CytoplasmicMembrane	100		ABUW_0717	24276_3#18_01453	0	0	0	0	0	0	0	0	0	0	0	0	0	0	24276_3#18_01453	0	0	No	0	24276_2#143_02721	0	0	No	0	24276_3#61_00706	0	0	No	0
group_18467	hypothetical protein	Unknown	100		ABUW_0720	24276_3#18_01456	0	0	0	0	0	0	0	0	0	0	0	0	0	0	24276_3#18_01456	4993.64	0.000358387	Yes	9.02878	24276_2#143_02724	3901.69	0.000291842	Yes	7.78073	24276_3#61_00703	2728.55	0.822593	No	5.50386
cysH	phosphoadenosine phosphosulfate reductase	Cytoplasmic	99.5455		ABUW_0722	24276_3#18_01458	0	0	0	0	0	0	0	0	0	0	0	0	0	0	24276_3#18_01458	118.311	0.000358387	Yes	0.213913	24276_2#143_02726	109.487	0.00868717	Yes	0.218339	24276_3#61_00701	94.2331	0.00535846	Yes	0.190081
uppP	uppP	CytoplasmicMembrane	100		ABUW_0729	24276_3#18_01465	0	0	0	0	0	0	0	0	0	0	0	0	0	0	24276_3#18_01465	143.207	0.645119	No	0.258926	24276_2#143_02733	140.404	0.461474	No	0.279993	24276_3#61_00693	111.88	0.0920556	No	0.225677
aroP_4	aromatic amino acid APC transporter	CytoplasmicMembrane	88.6364		ABUW_0817	24276_3#18_01470	0	0	0	0	0	0	0	0	0	0	0	0	0	0	24276_3#18_01470	555.579	0.632095	No	1.00452	24276_2#143_02738	377.648	0.279462	No	0.753104	0	0	0	No	0
group_944	permease	CytoplasmicMembrane	98.1818		ABUW_0833	24276_3#18_01486	0	0	0	0	0	0	0	0	0	0	0	0	0	0	24276_3#18_01486	3.84611	0.0859993	No	0.00695398	24276_2#143_02754	4.4966	0.134796	No	0.0089671	0	0	0	No	0
adeI	multidrug efflux protein AdeI	Unknown	100		ABUW_0844	24276_3#18_01497	0	0	0	0	0	0	0	0	0	0	0	0	0	0	24276_3#18_01497	1420.52	0.000358387	Yes	2.56838	24276_2#143_02765	497.318	0.00342548	Yes	0.991749	24276_3#61_00661	335.472	0.708525	No	0.676693
group_5672	site specific recombinase	CytoplasmicMembrane	100		ABUW_0846	24276_3#18_01499	0	0	0	0	0	0	0	0	0	0	0	0	0	0	24276_3#18_01499	93.5529	0.67995	No	0.169149	24276_2#143_02767	81.2294	0.271753	No	0.161987	24276_3#61_00659	71.9968	0.977625	No	0.145227
lolA	Outer membrane lipoproteins carrier protein	Periplasmic	100		ABUW_0850	24276_3#18_01503	0	0	0	0	0	0	0	0	0	0	0	0	0	0	24276_3#18_01503	2022.81	0.000358387	Yes	3.65735	24276_2#143_02771	2866.38	0.000291842	Yes	5.71612	24276_3#61_00655	747.289	0.000529393	Yes	1.50738
plaP	amino acid APC transporter	CytoplasmicMembrane	100		ABUW_0857	24276_3#18_01510	0	0	0	0	0	0	0	0	0	0	0	0	0	0	24276_3#18_01510	187.294	0.0323574	Yes	0.338638	24276_2#143_02778	217.715	0.000291842	Yes	0.434166	24276_3#61_00648	112.489	0.124616	No	0.226906
group_18769	metal binding protein	Cytoplasmic	100		ABUW_0864	24276_3#18_01517	0	0	0	0	0	0	0	0	0	0	0	0	0	0	24276_3#18_01517	504.475	0.411699	No	0.912119	24276_2#143_02785	575.127	0.322901	No	1.14692	24276_3#61_00641	463.126	0.0154379	Yes	0.934188
sdhC	succinate dehydrogenase, cytochrome b556 subunit	CytoplasmicMembrane	100		ABUW_0868	24276_3#18_01521	0	0	0	0	0	0	0	0	0	0	0	0	0	0	24276_3#18_01521	0	0	No	0	24276_2#143_02790	0	0	No	0	24276_3#61_00637	493.653	0.000529393	Yes	0.995766
sdhD	succinate dehydrogenase, hydrophobic subunit	CytoplasmicMembrane	100		ABUW_0869	24276_3#18_01522	0	0	0	0	0	0	0	0	0	0	0	0	0	0	24276_3#18_01522	1854.92	0.380728	No	3.3538	24276_2#143_02791	1647.48	0.941114	No	3.2854	24276_3#61_00636	0	0	No	0
sdhB	succinate dehydrogenase iron-sulfur subunit	CytoplasmicMembrane	100		ABUW_0871	24276_3#18_01524	0	0	0	0	0	0	0	0	0	0	0	0	0	0	24276_3#18_01524	758.237	0.956449	No	1.37093	24276_2#143_02793	717.178	0.0753866	No	1.43019	24276_3#61_00634	140.421	0.000529393	Yes	0.283248
group_415	Putative Na+/H+ antiporter	CytoplasmicMembrane	99.5455		ABUW_0884	24276_3#18_01533	0	0	0	0	0	0	0	0	0	0	0	0	0	0	24276_3#18_01533	139.11	0.0765571	No	0.251519	24276_2#143_02802	100.681	0.0649862	No	0.200778	24276_3#61_00625	104.994	0.264089	No	0.211787
bfrD_1	outer membrane receptor	OuterMembrane	100		ABUW_3403	24276_3#18_01547_s1	0	0	0	0	0	0	0	0	0	0	0	0	0	0	24276_3#18_01547	464.085	0.000358387	Yes	0.839091	24276_2#143_00268	323.231	0.000291842	Yes	0.644586	24276_3#61_00906	116.228	0.00422704	Yes	0.234448
bfrD_1	outer membrane receptor	OuterMembrane	100		ABUW_3403	24276_3#18_01547_s2	0	0	0	0	0	0	0	0	0	0	0	0	0	0	24276_3#18_01547	464.085	0.000358387	Yes	0.839091	24276_2#143_00268	323.231	0.000291842	Yes	0.644586	24276_3#61_00906	116.228	0.00422704	Yes	0.234448
group_2678	Putative permease	CytoplasmicMembrane	100		ABUW_3410	24276_3#18_01554	0	0	0	0	0	0	0	0	0	0	0	0	0	0	24276_3#18_01554	32.6247	0.194553	No	0.0589873	24276_2#143_00261	22.9596	0.159941	No	0.0457859	24276_3#61_00913	20.3427	0.738592	No	0.041034
tatA	tatA	CytoplasmicMembrane	100		ABUW_3411	24276_3#18_01555	0	0	0	0	0	0	0	0	0	0	0	0	0	0	24276_3#18_01555	28.4174	0.728007	No	0.0513802	24276_2#143_00260	82.346	0.00712378	Yes	0.164214	24276_3#61_00914	38.3613	0.174492	No	0.07738
tatC	tatC	CytoplasmicMembrane	100		ABUW_3413	24276_3#18_01557	0	0	0	0	0	0	0	0	0	0	0	0	0	0	24276_3#18_01557	21.2827	0.200979	No	0.0384803	24276_2#143_00258	0	0	No	0	24276_3#61_00916	13.0033	0.922802	No	0.0262294
group_18389	phosphatase; alkaline phosphatase	Extracellular	99.0909		ABUW_3414	24276_3#18_01558_s1	0	0	0	0	0	0	0	0	0	0	0	0	0	0	24276_3#18_01558	10.9318	0.146216	No	0.0197653	24276_2#143_00257	11.0588	0.357004	No	0.0220534	24276_3#61_00917	9.3106	0.986543	No	0.0187808
group_18389	phosphatase; alkaline phosphatase	Extracellular	99.0909		ABUW_3414	24276_3#18_01558_s2	0	0	0	0	0	0	0	0	0	0	0	0	0	0	24276_3#18_01558	10.9318	0.146216	No	0.0197653	24276_2#143_00257	11.0588	0.357004	No	0.0220534	24276_3#61_00917	9.3106	0.986543	No	0.0187808
lgt	prolipoprotein diacylglyceryl transferase	CytoplasmicMembrane	100		ABUW_3417	24276_3#18_01561	0	0	0	0	0	0	0	0	0	0	0	0	0	0	24276_3#18_01561	116.838	0.831781	No	0.21125	24276_2#143_00254	128.902	0.30604	No	0.257056	24276_3#61_00920	90.8186	0.370149	No	0.183194
group_6627	hypothetical protein; putative membrane protein	CytoplasmicMembrane	100		ABUW_3418	24276_3#18_01562	0	0	0	0	0	0	0	0	0	0	0	0	0	0	24276_3#18_01562	50.1097	0.26765	No	0.0906011	24276_2#143_00253	53.3791	0.129783	No	0.106448	24276_3#61_00921	54.9386	0.597379	No	0.110819
group_3569	hypothetical protein	CytoplasmicMembrane	97.7273		ABUW_3419	24276_3#18_01563	0	0	0	0	0	0	0	0	0	0	0	0	0	0	24276_3#18_01563	36.3131	0.297637	No	0.0656561	24276_2#143_00252	38.6525	0.760699	No	0.0770807	0	0	0	No	0
tolQ_1	ExbB oriteub	CytoplasmicMembrane	97.7273		ABUW_3425	24276_3#18_01569	0	0	0	0	0	0	0	0	0	0	0	0	0	0	24276_3#18_01569	5276.72	0.000358387	Yes	9.5406	24276_2#143_00246	0	0	No	0	0	0	0	No	0
ybaL	putative transport protein (CPA2 family )	CytoplasmicMembrane	100		ABUW_3432	24276_3#18_01576	0	0	0	0	0	0	0	0	0	0	0	0	0	0	24276_3#18_01576	106.237	0.599701	No	0.192082	24276_2#143_00239	98.6924	0.812215	No	0.196812	24276_3#61_00935	93.8784	0.810699	No	0.189366
group_6624	hypothetical protein	Unknown	100		ABUW_3433	24276_3#18_01577	0	0	0	0	0	0	0	0	0	0	0	0	0	0	24276_3#18_01577	2903.76	0.0323574	Yes	5.25016	24276_2#143_00238	1880.88	0.00165876	Yes	3.75084	24276_3#61_00936	2963.99	0.492196	No	5.97877
group_6623	hypothetical protein	Cytoplasmic	100		ABUW_3434	24276_3#18_01578	0	0	0	0	0	0	0	0	0	0	0	0	0	0	24276_3#18_01578	565.787	0.86683	No	1.02297	24276_2#143_00237	503.497	0.743278	No	1.00407	24276_3#61_00937	519.871	0.336781	No	1.04865
group_19167	hypothetical protein	CytoplasmicMembrane	100		ABUW_3441	24276_3#18_01585	0	0	0	0	0	0	0	0	0	0	0	0	0	0	24276_3#18_01585	411.633	0.071078	No	0.744255	24276_2#143_00230	271.738	0.00226327	Yes	0.541899	24276_3#61_00944	366.881	0.903216	No	0.740049
uup	ABC transporter ATP-binding protein	Cytoplasmic	99.0909		ABUW_3445	24276_3#18_01589	0	0	0	0	0	0	0	0	0	0	0	0	0	0	24276_3#18_01589	56.4176	0.0540665	No	0.102006	24276_2#143_00226	56.9731	0.00124887	Yes	0.113616	24276_3#61_00948	28.3452	0.771382	No	0.0571761
leuE_2	transporter protein	CytoplasmicMembrane	100		ABUW_3446	24276_3#18_01591	0	0	0	0	0	0	0	0	0	0	0	0	0	0	24276_3#18_01591	67.0181	0.000358387	Yes	0.121172	24276_2#143_00225	41.2639	0.0107721	Yes	0.0822883	24276_3#61_00949	64.0147	0.703991	No	0.129126
htrB_1	htrB	CytoplasmicMembrane	100		ABUW_3447	24276_3#18_01592	0	0	0	0	0	0	0	0	0	0	0	0	0	0	24276_3#18_01592	64.2319	0.910455	No	0.116135	24276_2#143_00224	66.2706	0.601186	No	0.132157	24276_3#61_00950	44.2847	0.682946	No	0.0893283
gltP_2	Na+/H+-dicarboxylate symporter	CytoplasmicMembrane	95.9091		ABUW_3449	24276_3#18_01594	0	0	0	0	0	0	0	0	0	0	0	0	0	0	24276_3#18_01594	453.497	0.0236934	Yes	0.819948	24276_2#143_00222	450.719	0.000291842	Yes	0.898822	0	0	0	No	0
group_986	hypothetical protein	OuterMembrane	99.5455		ABUW_3453	24276_3#18_01598	0	0	0	0	0	0	0	0	0	0	0	0	0	0	24276_3#18_01598	33.5873	0.10091	No	0.0607277	24276_2#143_00218	13.4323	0.550573	No	0.0267866	24276_3#61_00956	13.1068	0.940712	No	0.0264382
group_3071	Predicted membrane protein (DUF2061)	Unknown	100		ABUW_3464	24276_3#18_01609	0	0	0	0	0	0	0	0	0	0	0	0	0	0	24276_3#18_01609	2015.96	0.000358387	Yes	3.64497	24276_2#143_00207	1106.25	0.000291842	Yes	2.20608	24276_3#61_00967	1190.54	0.000529393	Yes	2.40148
gltC_1	LysR family transcriptional regulator, transcription activator of glutamate synthase operon	Cytoplasmic	100		ABUW_3465	24276_3#18_01610	0	0	0	0	0	0	0	0	0	0	0	0	0	0	24276_3#18_01610	168.913	0.000358387	Yes	0.305404	24276_2#143_00206	128.925	0.000291842	Yes	0.257102	24276_3#61_00968	135.395	0.000529393	Yes	0.27311
hcaR_2	HTH-type transcriptional regulator	Cytoplasmic	97.7273		ABUW_3471	24276_3#18_01616	0	0	0	0	0	0	0	0	0	0	0	0	0	0	24276_3#18_01616	74.2308	0.000358387	Yes	0.134213	24276_2#143_00198	46.7588	0.000291842	Yes	0.0932462	0	0	0	No	0
group_6617	hypothetical protein; putative transmembrane protein	CytoplasmicMembrane	99.0909		ABUW_3472	24276_3#18_01617	0	0	0	0	0	0	0	0	0	0	0	0	0	0	24276_3#18_01617	62.0552	0.000358387	Yes	0.112199	24276_2#143_00197	24.6509	0.000291842	Yes	0.0491587	24276_3#61_00977	45.4275	0.0415626	Yes	0.0916335
yfcG_1	glutathione S-transferase	Cytoplasmic	98.6364		ABUW_3473	24276_3#18_01618	0	0	0	0	0	0	0	0	0	0	0	0	0	0	24276_3#18_01618	125.994	0.000358387	Yes	0.227804	24276_2#143_00196	52.8766	0.000291842	Yes	0.105446	24276_3#61_00978	103.718	0.120401	No	0.209213
group_18731	Uncharacterized protein conserved in bacteria	CytoplasmicMembrane	100		ABUW_3485	24276_3#18_01629	0	0	0	0	0	0	0	0	0	0	0	0	0	0	24276_3#18_01629	59.4603	0.00214046	Yes	0.107508	24276_2#143_00185	65.0585	0.000291842	Yes	0.129739	24276_3#61_00989	60.2832	0.141179	No	0.121599
norM_1	multidrug ABC transporter	CytoplasmicMembrane	100		ABUW_3486	24276_3#18_01630	0	0	0	0	0	0	0	0	0	0	0	0	0	0	24276_3#18_01630	71.8965	0.910455	No	0.129993	24276_2#143_00184	64.051	0.0859246	No	0.12773	24276_3#61_00990	52.1578	0.986596	No	0.105209
ubiB_2	ABC1 family protein	CytoplasmicMembrane	100		ABUW_3489	24276_3#18_01633	0	0	0	0	0	0	0	0	0	0	0	0	0	0	24276_3#18_01633	138.363	0.195284	No	0.250168	24276_2#143_00181	186.403	0.13098	No	0.371724	24276_3#61_00993	103.806	0.879879	No	0.209391
rpmE2	rpmE2	Cytoplasmic	100		ABUW_3490	24276_3#18_01634	0	0	0	0	0	0	0	0	0	0	0	0	0	0	24276_3#18_01634	872.816	0.000358387	Yes	1.5781	24276_2#143_00180	2369.41	0.000291842	Yes	4.72507	24276_3#61_00994	1800.72	0.000529393	Yes	3.6323
crcB	crcB	CytoplasmicMembrane	100		ABUW_3492	24276_3#18_01636	0	0	0	0	0	0	0	0	0	0	0	0	0	0	24276_3#18_01636	99.8054	0.480733	No	0.180454	24276_2#143_00178	58.9059	0.090798	No	0.11747	24276_3#61_00996	66.8838	0.54563	No	0.134914
group_19315	Uncharacterized protein conserved in bacteria	Cytoplasmic	100		ABUW_3501	24276_3#18_01646	0	0	0	0	0	0	0	0	0	0	0	0	0	0	24276_3#18_01646	141.589	0.916845	No	0.256001	24276_2#143_00168	104.859	0.763309	No	0.209109	24276_3#61_01006	70.5411	0.31483	No	0.142291
lnt	Apolipoprotein N-acyltransferase, copper homeostasis protein	CytoplasmicMembrane	100		ABUW_3506	24276_3#18_01651	0	0	0	0	0	0	0	0	0	0	0	0	0	0	24276_3#18_01651	422.339	0.778227	No	0.763612	24276_2#143_00164	0	0	No	0	24276_3#61_01010	333.125	0.603979	No	0.671959
group_3562	hypothetical protein; putative membrane protein	CytoplasmicMembrane	100		ABUW_3508	24276_3#18_01653	0	0	0	0	0	0	0	0	0	0	0	0	0	0	24276_3#18_01653	201.941	0.000358387	Yes	0.365121	24276_2#143_00162	108.856	0.000291842	Yes	0.21708	24276_3#61_01012	80.2139	0.000529393	Yes	0.161802
epsF_2	PulF	CytoplasmicMembrane	99.5455		ABUW_3510	24276_3#18_01655	0	0	0	0	0	0	0	0	0	0	0	0	0	0	24276_3#18_01655	74.8463	0.971945	No	0.135326	24276_2#143_00160	56.1268	0.78868	No	0.111928	24276_3#61_01014	58.8032	0.811591	No	0.118614
kefB	glutathione-regulated potassium-efflux system protein (K(+)/H(+) antiporter)	CytoplasmicMembrane	100		ABUW_3512	24276_3#18_01657	0	0	0	0	0	0	0	0	0	0	0	0	0	0	24276_3#18_01657	57.5656	0.926619	No	0.104082	24276_2#143_00158	61.6029	0.527885	No	0.122848	24276_3#61_01016	46.3276	0.623375	No	0.0934491
group_3560	Putative amino-acid efflux transmembrane protein	CytoplasmicMembrane	99.0909		ABUW_3514	24276_3#18_01659	0	0	0	0	0	0	0	0	0	0	0	0	0	0	24276_3#18_01659	17.3765	0.00239354	Yes	0.0314177	24276_2#143_00156	21.7267	0.000291842	Yes	0.0433273	24276_3#61_01018	27.6395	0.768275	No	0.0557527
group_19293	hypothetical protein	Cytoplasmic	100		ABUW_3516	24276_3#18_01661	0	0	0	0	0	0	0	0	0	0	0	0	0	0	24276_3#18_01661	250.646	0.000358387	Yes	0.453182	24276_2#143_00154	230.988	0.000291842	Yes	0.460635	24276_3#61_01020	520.274	0.1091	No	1.04946
estB	Beta-lactamase class C	Periplasmic	97.7273		ABUW_3520	24276_3#18_01665	0	0	0	0	0	0	0	0	0	0	0	0	0	0	24276_3#18_01665	23.5906	0.295611	No	0.0426531	24276_2#143_00150	7.92792	0.0946436	No	0.0158098	0	0	0	No	0
group_5159	hypothetical protein	Cytoplasmic	100		ABUW_3526	24276_3#18_01671	0	0	0	0	0	0	0	0	0	0	0	0	0	0	24276_3#18_01671	53.8536	0.874531	No	0.0973703	24276_2#143_00144	47.0486	0.902121	No	0.0938241	24276_3#61_01030	49.5399	0.155807	No	0.0999288
ubiB_1	ubiB	CytoplasmicMembrane	100		ABUW_3529	24276_3#18_01674	0	0	0	0	0	0	0	0	0	0	0	0	0	0	24276_3#18_01674	71.9637	0.123974	No	0.130114	24276_2#143_00141	63.3079	0.00882298	Yes	0.126248	24276_3#61_01033	38.7814	0.0923466	No	0.0782274
mrpA	putative monovalent cation/H+ antiporter subunit A	CytoplasmicMembrane	100		ABUW_3534	24276_3#18_01679_s1	0	0	0	0	0	0	0	0	0	0	0	0	0	0	24276_3#18_01679	0	0	No	0	24276_2#143_00136	507.071	0.564379	No	1.0112	24276_3#61_01038	0	0	No	0
mrpA	putative monovalent cation/H+ antiporter subunit A	CytoplasmicMembrane	100		ABUW_3534	24276_3#18_01679_s2	0	0	0	0	0	0	0	0	0	0	0	0	0	0	24276_3#18_01679	0	0	No	0	24276_2#143_00136	507.071	0.564379	No	1.0112	24276_3#61_01038	0	0	No	0
mnhE1	phaE	CytoplasmicMembrane	100		ABUW_3537	24276_3#18_01682	0	0	0	0	0	0	0	0	0	0	0	0	0	0	24276_3#18_01682	0	0	No	0	24276_2#143_00133	376.36	0.0266454	Yes	0.750536	24276_3#61_01041	0	0	No	0
mrpF	pH adaptation potassium efflux system protein F	CytoplasmicMembrane	100		ABUW_3538	24276_3#18_01683	0	0	0	0	0	0	0	0	0	0	0	0	0	0	24276_3#18_01683	384.175	0.0164303	Yes	0.69461	24276_2#143_00132	0	0	No	0	24276_3#61_01042	301.665	0.781343	No	0.6085
mrpG	phaG	CytoplasmicMembrane	100		ABUW_3539	24276_3#18_01684	0	0	0	0	0	0	0	0	0	0	0	0	0	0	24276_3#18_01684	104.515	0.698433	No	0.188969	24276_2#143_00131	96.5918	0.212049	No	0.192623	24276_3#61_01043	99.5878	0.191168	No	0.200882
secG	preprotein translocase subunit SecG	CytoplasmicMembrane	100		ABUW_3547	24276_3#18_01692	0	0	0	0	0	0	0	0	0	0	0	0	0	0	24276_3#18_01692	693.225	0.889785	No	1.25339	24276_2#143_00123	606.829	0.468632	No	1.21014	24276_3#61_01051	465.418	0.438509	No	0.938812
epsF_1	PulF	CytoplasmicMembrane	100		ABUW_3550	24276_3#18_01695	0	0	0	0	0	0	0	0	0	0	0	0	0	0	24276_3#18_01695	0	0	No	0	24276_2#143_00120	27.7646	0.532153	No	0.055368	24276_3#61_01054	0	0	No	0
outO	pilD	CytoplasmicMembrane	100		ABUW_3551	24276_3#18_01696	0	0	0	0	0	0	0	0	0	0	0	0	0	0	24276_3#18_01696	51.8864	0.994322	No	0.0938135	24276_2#143_00119	0	0	No	0	24276_3#61_01055	26.5511	0.691972	No	0.0535572
group_6114	DMT family permease	CytoplasmicMembrane	100		ABUW_3553	24276_3#18_01698	0	0	0	0	0	0	0	0	0	0	0	0	0	0	24276_3#18_01698	0	0	No	0	24276_2#143_00117	0	0	No	0	24276_3#61_01057	0	0	No	0
group_18732	Putative FusE-MFP/HlyD membrane fusion protein	CytoplasmicMembrane	100		ABUW_3560	24276_3#18_01705	0	0	0	0	0	0	0	0	0	0	0	0	0	0	24276_3#18_01705	14.7447	0.95	No	0.0266592	24276_2#143_00110	15.4296	0.114294	No	0.0307696	24276_3#61_01064	9.96869	0.21027	No	0.0201082
group_6598	Protein of unknown function (DUF1656)	CytoplasmicMembrane	100		ABUW_3561	24276_3#18_01706	0	0	0	0	0	0	0	0	0	0	0	0	0	0	24276_3#18_01706	0	0	No	0	24276_2#143_00109	22.6829	0.812208	No	0.0452341	24276_3#61_01065	0	0	No	0
aaeB	putative fusaric acid resistance protein	CytoplasmicMembrane	99.0909		ABUW_3562	24276_3#18_01707_S1	0	0	0	0	0	0	0	0	0	0	0	0	0	0	24276_3#18_01707	24.2791	0.736573	No	0.043898	24276_2#143_00108	0	0	No	0	24276_3#61_01066	21.9989	0.89593	No	0.0443748
aaeB	putative fusaric acid resistance protein	CytoplasmicMembrane	99.0909		ABUW_3562	24276_3#18_01707_S2	0	0	0	0	0	0	0	0	0	0	0	0	0	0	24276_3#18_01707	24.2791	0.736573	No	0.043898	24276_2#143_00108	0	0	No	0	24276_3#61_01066	21.9989	0.89593	No	0.0443748
lpxO	beta-hydroxylase	CytoplasmicMembrane	100		ABUW_3570	24276_3#18_01716	0	0	0	0	0	0	0	0	0	0	0	0	0	0	24276_3#18_01716	260.153	0.0735046	No	0.470371	24276_2#143_00098	243.095	0.0026616	Yes	0.484779	24276_3#61_01076	100.426	0.221289	No	0.202573
group_6595	hypothetical protein	OuterMembrane	99.5455		ABUW_3579	24276_3#18_01725	0	0	0	0	0	0	0	0	0	0	0	0	0	0	24276_3#18_01725	248.432	0.00341846	Yes	0.449179	24276_2#143_00089	235.026	0.053993	No	0.468688	24276_3#61_01085	239.077	0.113755	No	0.482251
group_6594	putative secreted protein	Unknown	97.2727		ABUW_3582	24276_3#18_01728	0	0	0	0	0	0	0	0	0	0	0	0	0	0	24276_3#18_01728	276.626	0.00991402	Yes	0.500155	24276_2#143_00086	336.394	0.0193542	Yes	0.670835	0	0	0	No	0
group_19279	permease	CytoplasmicMembrane	100		ABUW_3584	24276_3#18_01730	0	0	0	0	0	0	0	0	0	0	0	0	0	0	24276_3#18_01730	51.9546	0.0707547	No	0.0939368	24276_2#143_00084	38.0074	0.000291842	Yes	0.0757942	24276_3#61_01090	13.4476	0.0665737	No	0.0271256
group_5151	Epstein-Barr nuclear antigen 1	CytoplasmicMembrane	99.5455		ABUW_3587	24276_3#18_01733	0	0	0	0	0	0	0	0	0	0	0	0	0	0	24276_3#18_01733	1997.29	0.000358387	Yes	3.61121	24276_2#143_00081	1434.51	0.00102055	Yes	2.86069	24276_3#61_01093	1621.54	0.000529393	Yes	3.27087
group_6593	lipoprotein	CytoplasmicMembrane	100		ABUW_3588	24276_3#18_01734	0	0	0	0	0	0	0	0	0	0	0	0	0	0	24276_3#18_01734	1773.64	0.000358387	Yes	3.20684	24276_2#143_00080	4296.56	0.000291842	Yes	8.56818	24276_3#61_01094	3583.34	0.000529393	Yes	7.22809
group_4389	permease	CytoplasmicMembrane	100		ABUW_1102	24276_3#18_01750	0	0	0	0	0	0	0	0	0	0	0	0	0	0	24276_3#18_01750	47.0927	0.910367	No	0.0851462	24276_2#143_00957	30.1423	0.690633	No	0.0601096	24276_3#61_01683	31.7651	0.736282	No	0.0640746
group_6757	Predicted membrane protein	CytoplasmicMembrane	96.8182		ABUW_1086	24276_3#18_01756	0	0	0	0	0	0	0	0	0	0	0	0	0	0	24276_3#18_01756	120.55	0.617561	No	0.217961	24276_2#143_00951	123.31	0.00165876	Yes	0.245904	0	0	0	No	0
ptrA	putative Zn-dependent peptidase	OuterMembrane	85.9091		ABUW_1082	24276_3#18_01760_s1	0	0	0	0	0	0	0	0	0	0	0	0	0	0	24276_3#18_01760	135.583	0.089011	No	0.245142	24276_2#143_00947	127.432	0.0240233	Yes	0.254124	0	0	0	No	0
ptrA	putative Zn-dependent peptidase	OuterMembrane	85.9091		ABUW_1082	24276_3#18_01760_s2	0	0	0	0	0	0	0	0	0	0	0	0	0	0	24276_3#18_01760	135.583	0.089011	No	0.245142	24276_2#143_00947	127.432	0.0240233	Yes	0.254124	0	0	0	No	0
group_3124	hypothetical protein	CytoplasmicMembrane	98.1818		ABUW_1076	24276_3#18_01766	0	0	0	0	0	0	0	0	0	0	0	0	0	0	24276_3#18_01766	75.733	0.000358387	Yes	0.136929	24276_2#143_00942	52.568	0.000291842	Yes	0.104831	24276_3#61_01698	70.4	0.651504	No	0.142006
group_4388	hypothetical protein	CytoplasmicMembrane	98.1818		#N/A	24276_3#18_01767	0	0	0	0	0	0	0	0	0	0	0	0	0	0	24276_3#18_01767	53.519	0.000358387	Yes	0.0967653	24276_2#143_00941	28.2119	0.00226327	Yes	0.0562601	0	0	0	No	0
dacD	putative D-ala-D-ala-carboxypeptidase, penicillin-binding protein	CytoplasmicMembrane	100		ABUW_1070	24276_3#18_01772	0	0	0	0	0	0	0	0	0	0	0	0	0	0	24276_3#18_01772	61.6084	0.109116	No	0.111391	24276_2#143_00936	91.4934	0.000291842	Yes	0.182456	24276_3#61_01704	40.9669	0.360863	No	0.0826358
group_3119	hypothetical protein	CytoplasmicMembrane	91.3636		ABUW_1066	24276_3#18_01776	0	0	0	0	0	0	0	0	0	0	0	0	0	0	24276_3#18_01776	0	0	No	0	24276_2#143_00932	110.52	0.000291842	Yes	0.220399	0	0	0	No	0
group_5300	hypothetical protein	CytoplasmicMembrane	99.0909		ABUW_1065	24276_3#18_01777	0	0	0	0	0	0	0	0	0	0	0	0	0	0	24276_3#18_01777	0	0	No	0	24276_2#143_00931	0	0	No	0	24276_3#61_01709	0	0	No	0
icaA	glycosyl transferase	CytoplasmicMembrane	95.4545		ABUW_1064	24276_3#18_01778	0	0	0	0	0	0	0	0	0	0	0	0	0	0	24276_3#18_01778	169.96	0.000358387	Yes	0.307297	24276_2#143_00930	0	0	No	0	0	0	0	No	0
group_3628	signal peptide	Cytoplasmic	99.0909		ABUW_1060	24276_3#18_01782	0	0	0	0	0	0	0	0	0	0	0	0	0	0	24276_3#18_01782	160.203	0.328987	No	0.289656	24276_2#143_00926	131.495	0.124356	No	0.262227	24276_3#61_01714	158.07	0.907405	No	0.318849
group_8698	Putative nodulin 21-related protein	CytoplasmicMembrane	99.5455		ABUW_1059	24276_3#18_01783	0	0	0	0	0	0	0	0	0	0	0	0	0	0	24276_3#18_01783	22.9995	0.000358387	Yes	0.0415844	24276_2#143_00925	20.7894	0.000291842	Yes	0.0414581	24276_3#61_01715	31.6928	0.184314	No	0.0639287
group_19364	hypothetical protein	Unknown	100		ABUW_1044	24276_3#18_01798	0	0	0	0	0	0	0	0	0	0	0	0	0	0	24276_3#18_01798	1537.77	0.000358387	Yes	2.78037	24276_2#143_00910	860.948	0.000544517	Yes	1.7169	24276_3#61_01730	913.631	0.422979	No	1.84292
era	GTP-binding protein Era	CytoplasmicMembrane	100		ABUW_1033	24276_3#18_01809	0	0	0	0	0	0	0	0	0	0	0	0	0	0	24276_3#18_01809	279.945	0.658194	No	0.506156	24276_2#143_00899	300.523	0.0881279	No	0.599302	24276_3#61_01741	222.413	0.952471	No	0.448637
group_5290	signal peptide	CytoplasmicMembrane	100		ABUW_1031	24276_3#18_01811	0	0	0	0	0	0	0	0	0	0	0	0	0	0	24276_3#18_01811	323.34	0.847012	No	0.584617	24276_2#143_00897	0	0	No	0	24276_3#61_01743	230.567	0.711703	No	0.465085
lepA	GTP-binding protein LepA	CytoplasmicMembrane	100		ABUW_1029	24276_3#18_01813	0	0	0	0	0	0	0	0	0	0	0	0	0	0	24276_3#18_01813	202.453	0.0762164	No	0.366046	24276_2#143_00895	238.658	0.00124887	Yes	0.475931	24276_3#61_01745	98.7818	0.593526	No	0.199256
yceG	periplasmic solute-binding protein	Cytoplasmic	100		ABUW_1023	24276_3#18_01819	0	0	0	0	0	0	0	0	0	0	0	0	0	0	24276_3#18_01819	55.3955	0.89622	No	0.100158	24276_2#143_00889	54.2385	0.217997	No	0.108162	24276_3#61_01751	47.3494	0.117071	No	0.0955102
cysW_2	sulfate ABC transporter permease	CytoplasmicMembrane	100		ABUW_1019	24276_3#18_01823	0	0	0	0	0	0	0	0	0	0	0	0	0	0	24276_3#18_01823	0	0	No	0	24276_2#143_00885	9.70139	0.214653	No	0.0193465	24276_3#61_01755	0	0	No	0
cysW_1	sulfate ABC transporter membrane protein	CytoplasmicMembrane	100		ABUW_1018	24276_3#18_01824	0	0	0	0	0	0	0	0	0	0	0	0	0	0	24276_3#18_01824	97.2011	0.000358387	Yes	0.175745	24276_2#143_00884	0	0	No	0	24276_3#61_01756	17.4454	0.842794	No	0.0351898
cysA_1	cysA	CytoplasmicMembrane	100		ABUW_1017	24276_3#18_01825	0	0	0	0	0	0	0	0	0	0	0	0	0	0	24276_3#18_01825	95.7281	0.000358387	Yes	0.173082	24276_2#143_00883	18.7567	0.691483	No	0.0374045	24276_3#61_01757	21.7696	0.298859	No	0.0439123
echA8_3	enoyl-CoA hydratase/isomerase	CytoplasmicMembrane	100		ABUW_1006	24276_3#18_01836	0	0	0	0	0	0	0	0	0	0	0	0	0	0	24276_3#18_01836	0	0	No	0	24276_2#143_00872	0	0	No	0	24276_3#61_01768	0	0	No	0
bcr_1	MFS family drug transporter	CytoplasmicMembrane	100		ABUW_1003	24276_3#18_01838	0	0	0	0	0	0	0	0	0	0	0	0	0	0	24276_3#18_01838	56.0449	0.553178	No	0.101332	24276_2#143_00869	41.9148	0.0437692	Yes	0.0835863	24276_3#61_01771	74.753	0.0898824	No	0.150787
tolQ_4	tolQ	CytoplasmicMembrane	100		ABUW_0996	24276_3#18_01846	0	0	0	0	0	0	0	0	0	0	0	0	0	0	24276_3#18_01846	0	0	No	0	24276_2#143_00862	438.663	0.143044	No	0.87478	24276_3#61_01778	0	0	No	0
group_19281	hypothetical protein	Unknown	100		ABUW_0991	24276_3#18_01851	0	0	0	0	0	0	0	0	0	0	0	0	0	0	24276_3#18_01851	617.783	0.00364722	Yes	1.11699	24276_2#143_00857	459.952	0.000291842	Yes	0.917234	24276_3#61_01783	552.395	0.936261	No	1.11426
yhhT	Putative permease	CytoplasmicMembrane	100		ABUW_0982	24276_3#18_01860	0	0	0	0	0	0	0	0	0	0	0	0	0	0	24276_3#18_01860	323.347	0.340006	No	0.584629	24276_2#143_00848	247.205	0.535238	No	0.492975	24276_3#61_03139	229.252	0.87368	No	0.462433
group_822	metallo-beta-lactamase superfamily hydrolase	CytoplasmicMembrane	99.5455		ABUW_0976	24276_3#18_01866_S1	0	0	0	0	0	0	0	0	0	0	0	0	0	0	24276_3#18_01866	0	0	No	0	24276_2#143_00842	0	0	No	0	24276_3#61_03133	0	0	No	0
group_822	metallo-beta-lactamase superfamily hydrolase	CytoplasmicMembrane	99.5455		ABUW_0976	24276_3#18_01866_S2	0	0	0	0	0	0	0	0	0	0	0	0	0	0	24276_3#18_01866	0	0	No	0	24276_2#143_00842	0	0	No	0	24276_3#61_03133	0	0	No	0
lolD_2	outer membrane lipoproteins ABC transporter ATP-binding protein	CytoplasmicMembrane	100		ABUW_0975	24276_3#18_01867	0	0	0	0	0	0	0	0	0	0	0	0	0	0	24276_3#18_01867	0	0	No	0	24276_2#143_00841	787.976	0.000291842	Yes	1.57138	24276_3#61_03132	253.361	0.628617	No	0.511064
lolE	lipoprotein releasing system transmembrane protein LolC/E family	CytoplasmicMembrane	97.2727		ABUW_0974	24276_3#18_01868	0	0	0	0	0	0	0	0	0	0	0	0	0	0	24276_3#18_01868	592.805	0.000358387	Yes	1.07182	24276_2#143_00840	0	0	No	0	0	0	0	No	0
yedA	protein pagO	CytoplasmicMembrane	97.7273		ABUW_0973	24276_3#18_01869	0	0	0	0	0	0	0	0	0	0	0	0	0	0	24276_3#18_01869	41.2231	0.596105	No	0.0745337	24276_2#143_00839	32.8435	0.415875	No	0.0654964	0	0	0	No	0
yaiI	hypothetical protein	Cytoplasmic	100		ABUW_0972	24276_3#18_01870	0	0	0	0	0	0	0	0	0	0	0	0	0	0	24276_3#18_01870	153.711	0.0206018	Yes	0.277918	24276_2#143_00838	120.665	0.0165694	Yes	0.24063	24276_3#61_03129	117.055	0.521293	No	0.236116
group_1726	hypothetical protein	CytoplasmicMembrane	100		ABUW_0970	24276_3#18_01872	0	0	0	0	0	0	0	0	0	0	0	0	0	0	24276_3#18_01872	1585.15	0.488197	No	2.86604	24276_2#143_00836	1398.44	0.281607	No	2.78876	24276_3#61_03127	1316.14	0.149583	No	2.65483
group_5279	multidrug ABC transporter permease	CytoplasmicMembrane	100		ABUW_0966	24276_3#18_01876	0	0	0	0	0	0	0	0	0	0	0	0	0	0	24276_3#18_01876	0	0	No	0	24276_2#143_00832	62.893	0.179244	No	0.125421	24276_3#61_03123	90.1996	0.00928812	Yes	0.181945
ybhR_2	antibiotic transport system permease	CytoplasmicMembrane	99.5455		ABUW_0965	24276_3#18_01877	0	0	0	0	0	0	0	0	0	0	0	0	0	0	24276_3#18_01877	78.9246	0.332754	No	0.1427	24276_2#143_00831	0	0	No	0	24276_3#61_03122	0	0	No	0
yfdH	Putative CPS-53 prophage, bactoprenol glucosyl transferase	CytoplasmicMembrane	100		ABUW_0963	24276_3#18_01879	0	0	0	0	0	0	0	0	0	0	0	0	0	0	24276_3#18_01879	0	0	No	0	24276_2#143_00829	0	0	No	0	24276_3#61_03120	0	0	No	0
yrhP	resistance factor to homoserine/threonine, RhtB family	CytoplasmicMembrane	100		ABUW_0956	24276_3#18_01886	0	0	0	0	0	0	0	0	0	0	0	0	0	0	24276_3#18_01886	37.8754	0.748649	No	0.0684808	24276_2#143_00822	59.756	0.0976067	No	0.119165	24276_3#61_03113	39.1765	0.948526	No	0.0790244
cycA_1	cycA	CytoplasmicMembrane	100		ABUW_0951	24276_3#18_01890	0	0	0	0	0	0	0	0	0	0	0	0	0	0	24276_3#18_01890	509.807	0.535038	No	0.921759	24276_2#143_00818	296.968	0.996298	No	0.592212	24276_3#61_03109	326.13	0.909087	No	0.657849
group_6728	Uncharacterized conserved protein	CytoplasmicMembrane	99.5455		ABUW_0946	24276_3#18_01895	0	0	0	0	0	0	0	0	0	0	0	0	0	0	24276_3#18_01895	44.4104	0.0281608	Yes	0.0802965	24276_2#143_00813	49.6886	0.0964011	No	0.0990888	24276_3#61_03104	59.7939	0.455851	No	0.120612
mltF	soluble lytic transglycosylase fused to an ABC-type amino acid-binding protein	Cytoplasmic	99.5455		ABUW_0928	24276_3#18_01915	0	0	0	0	0	0	0	0	0	0	0	0	0	0	24276_3#18_01915	96.7046	0.000358387	Yes	0.174847	24276_2#143_00797	102.104	0.000291842	Yes	0.203615	24276_3#61_00578	52.463	0.000529393	Yes	0.105825
group_8694	hypothetical protein	CytoplasmicMembrane	99.5455		ABUW_0923	24276_3#18_01920	0	0	0	0	0	0	0	0	0	0	0	0	0	0	24276_3#18_01920	91.3445	0.672025	No	0.165156	24276_2#143_00792	79.2568	0.996298	No	0.158054	24276_3#61_00583	76.6653	0.017302	Yes	0.154644
ybjJ	major facilitator superfamily permease	CytoplasmicMembrane	97.2727		ABUW_3124	24276_3#18_01932	0	0	0	0	0	0	0	0	0	0	0	0	0	0	24276_3#18_01932	38.1453	0.684211	No	0.0689688	24276_2#143_01117	92.3819	0.000291842	Yes	0.184228	0	0	0	No	0
ffh	signal recognition particle protein	CytoplasmicMembrane	98.1818		ABUW_3134	24276_3#18_01941	0	0	0	0	0	0	0	0	0	0	0	0	0	0	24276_3#18_01941	331.587	0.0677872	No	0.599528	24276_2#143_01108	336.914	0.00415875	Yes	0.671872	0	0	0	No	0
group_4400	large exoproteins involved in heme utilization or adhesion	Unknown	94.5455		ABUW_3138	24276_3#18_01945_S1	0	0	0	0	0	0	0	0	0	0	0	0	0	0	24276_3#18_01945	92.4776	0.728785	No	0.167205	24276_2#143_01104	42.1774	0.297844	No	0.08411	0	0	0	No	0
group_4400	large exoproteins involved in heme utilization or adhesion	Unknown	94.5455		ABUW_3138	24276_3#18_01945_S2	0	0	0	0	0	0	0	0	0	0	0	0	0	0	24276_3#18_01945	92.4776	0.728785	No	0.167205	24276_2#143_01104	42.1774	0.297844	No	0.08411	0	0	0	No	0
dcd	deoxycytidine triphosphate deaminase	Cytoplasmic	100		ABUW_3142	24276_3#18_01950	0	0	0	0	0	0	0	0	0	0	0	0	0	0	24276_3#18_01950	366.145	0.912703	No	0.66201	24276_2#143_01100	357.491	0.972834	No	0.712907	24276_3#61_01527	314.776	0.0803114	No	0.634946
group_6777	Uncharacterized protein conserved in bacteria (DUF2062)	CytoplasmicMembrane	99.0909		ABUW_3144	24276_3#18_01952	0	0	0	0	0	0	0	0	0	0	0	0	0	0	24276_3#18_01952	56.6636	0.00851496	Yes	0.102451	24276_2#143_01098	56.4443	0.995193	No	0.112561	24276_3#61_01525	59.4395	0.593596	No	0.119898
ylxH	Putative ATP-binding protein	CytoplasmicMembrane	100		ABUW_3146	24276_3#18_01954	0	0	0	0	0	0	0	0	0	0	0	0	0	0	24276_3#18_01954	146.704	0.995541	No	0.265249	24276_2#143_01096	111.111	0.896132	No	0.221577	24276_3#61_01523	80.4756	0.666443	No	0.16233
rhtC_4	RhtC	CytoplasmicMembrane	100		ABUW_3150	24276_3#18_01958	0	0	0	0	0	0	0	0	0	0	0	0	0	0	24276_3#18_01958	66.3032	0.0846678	No	0.11988	24276_2#143_01092	83.7201	0.528797	No	0.166954	24276_3#61_01519	62.3741	0.152071	No	0.125817
emrB_4	major facilitator superfamily permease	CytoplasmicMembrane	100		ABUW_3152	24276_3#18_01960	0	0	0	0	0	0	0	0	0	0	0	0	0	0	24276_3#18_01960	91.2386	0.768391	No	0.164964	24276_2#143_01090	0	0	No	0	24276_3#61_01517	0	0	No	0
group_8711	hypothetical protein	CytoplasmicMembrane	98.6364		ABUW_3158	24276_3#18_01966	0	0	0	0	0	0	0	0	0	0	0	0	0	0	24276_3#18_01966	6411.75	0.00159017	Yes	11.5928	24276_2#143_01084	4351.4	0.000291842	Yes	8.67754	24276_3#61_01511	7942.66	0.969277	No	16.0214
group_6772	hypothetical protein	Cytoplasmic	100		ABUW_3159	24276_3#18_01967	0	0	0	0	0	0	0	0	0	0	0	0	0	0	24276_3#18_01967	112.057	0.07221	No	0.202605	24276_2#143_01083	85.9787	0.00452933	Yes	0.171458	24276_3#61_01510	118.967	0.0666693	No	0.239973
fpr_1	Ferredoxin--NADP+ reductase	Cytoplasmic	100		ABUW_3160	24276_3#18_01968	0	0	0	0	0	0	0	0	0	0	0	0	0	0	24276_3#18_01968	102.771	0.689557	No	0.185816	24276_2#143_01082	86.096	0.357035	No	0.171692	24276_3#61_01509	63.4646	0.958535	No	0.128017
nuoN	NADH dehydrogenase I subunit N	CytoplasmicMembrane	100		ABUW_3165	24276_3#18_01972	0	0	0	0	0	0	0	0	0	0	0	0	0	0	24276_3#18_01972	600.11	0.704216	No	1.08503	24276_2#143_01078	467.84	0.881345	No	0.932965	24276_3#61_01505	242.192	0.00672291	Yes	0.488534
nuoL	nuoL	CytoplasmicMembrane	100		ABUW_3167	24276_3#18_01974	0	0	0	0	0	0	0	0	0	0	0	0	0	0	24276_3#18_01974	0	0	No	0	24276_2#143_01076	2334.55	0.827404	No	4.65555	24276_3#61_01503	926.432	0.0205519	Yes	1.86874
nuoK	NADH dehydrogenase I chain K	CytoplasmicMembrane	100		ABUW_3168	24276_3#18_01975	0	0	0	0	0	0	0	0	0	0	0	0	0	0	24276_3#18_01975	0	0	No	0	24276_2#143_01075	0	0	No	0	24276_3#61_01502	0	0	No	0
nuoJ	NADH dehydrogenase I subunit J	CytoplasmicMembrane	100		ABUW_3169	24276_3#18_01976	0	0	0	0	0	0	0	0	0	0	0	0	0	0	24276_3#18_01976	0	0	No	0	24276_2#143_01074	0	0	No	0	24276_3#61_01501	0	0	No	0
nuoB	NADH dehydrogenase subunit B	CytoplasmicMembrane	100		ABUW_3176	24276_3#18_01983	0	0	0	0	0	0	0	0	0	0	0	0	0	0	24276_3#18_01983	229.149	0.58195	No	0.414314	24276_2#143_01067	290.344	0.271613	No	0.579003	24276_3#61_01494	77.4164	0.000529393	Yes	0.156159
ndhC	NADH dehydrogenase I subunit A	CytoplasmicMembrane	100		ABUW_3177	24276_3#18_01984	0	0	0	0	0	0	0	0	0	0	0	0	0	0	24276_3#18_01984	297.819	0.0201129	Yes	0.538473	24276_2#143_01066	355.861	0.569794	No	0.709656	24276_3#61_01493	152.89	0.000529393	Yes	0.3084
ydaM	Diguanylate cyclase	CytoplasmicMembrane	100		ABUW_3178	24276_3#18_01985	0	0	0	0	0	0	0	0	0	0	0	0	0	0	24276_3#18_01985	17.2928	0.0770937	No	0.0312663	24276_2#143_01065	12.8052	0.074941	No	0.0255361	24276_3#61_01492	19.5798	0.309547	No	0.0394951
rstB	Signal transduction histidine kinase	CytoplasmicMembrane	100		ABUW_3180	24276_3#18_01987	0	0	0	0	0	0	0	0	0	0	0	0	0	0	24276_3#18_01987	408.031	0.894318	No	0.737743	24276_2#143_01063	535.122	0.384919	No	1.06714	24276_3#61_01490	297.23	0.812728	No	0.599554
group_5321	hypothetical protein	CytoplasmicMembrane	100		ABUW_3184	24276_3#18_01990	0	0	0	0	0	0	0	0	0	0	0	0	0	0	24276_3#18_01990	585.452	0.0815369	No	1.05853	24276_2#143_01060	736.404	0.000291842	Yes	1.46853	24276_3#61_01487	310.959	0.992478	No	0.627247
group_19299	Domain of unknown function (DUF1852)	Cytoplasmic	100		ABUW_3198	24276_3#18_02004	0	0	0	0	0	0	0	0	0	0	0	0	0	0	24276_3#18_02004	506.638	0.000358387	Yes	0.91603	24276_2#143_01032	353.681	0.000291842	Yes	0.705309	24276_3#61_01459	179.116	0.000529393	Yes	0.361301
citA	major facilitator superfamily citrate-proton symporter	CytoplasmicMembrane	92.7273		ABUW_3207	24276_3#18_02008	0	0	0	0	0	0	0	0	0	0	0	0	0	0	24276_3#18_02008	3.64738	0.35149	No	0.00659467	24276_2#143_01024	2.24392	0.074521	No	0.00447482	0	0	0	No	0
group_3132	ABC transporter periplasmic substrate-binding protein	Unknown	91.3636		ABUW_3208	24276_3#18_02009	0	0	0	0	0	0	0	0	0	0	0	0	0	0	24276_3#18_02009	3.18391	0.0652311	No	0.00575669	24276_2#143_01023	4.63241	0.047642	Yes	0.00923793	0	0	0	No	0
sugE	putative SMR family drug transporter	CytoplasmicMembrane	100		ABUW_3225	24276_3#18_02075	0	0	0	0	0	0	0	0	0	0	0	0	0	0	24276_3#18_02075	132.381	0.0694501	No	0.239352	24276_2#143_01006	129.294	0.0646367	No	0.257838	24276_3#61_01433	157.554	0.394037	No	0.317808
pcoB	copper resistance protein B	OuterMembrane	100		ABUW_3227	24276_3#18_02077	0	0	0	0	0	0	0	0	0	0	0	0	0	0	24276_3#18_02077	0	0	No	0	24276_2#143_01004	29.2071	0.655448	No	0.0582447	24276_3#61_01431	31.1791	0.337	No	0.0628925
rpe	D-ribulose-5-phosphate 3-epimerase	Cytoplasmic	100		ABUW_3231	24276_3#18_02081	0	0	0	0	0	0	0	0	0	0	0	0	0	0	24276_3#18_02081	93.0704	0.000358387	Yes	0.168276	24276_2#143_01000	114.06	0.00596237	Yes	0.227458	24276_3#61_01427	76.2064	0.0261308	Yes	0.153719
group_5313	peptidase C13 family protein	CytoplasmicMembrane	100		ABUW_3234	24276_3#18_02084	0	0	0	0	0	0	0	0	0	0	0	0	0	0	24276_3#18_02084	416.17	0.975429	No	0.752458	24276_2#143_00997	0	0	No	0	24276_3#61_01424	0	0	No	0
group_19181	Putative MutT/nudix family protein	CytoplasmicMembrane	100		ABUW_3238	24276_3#18_02088	0	0	0	0	0	0	0	0	0	0	0	0	0	0	24276_3#18_02088	98.6408	0.20145	No	0.178348	24276_2#143_00993	123.722	0.400649	No	0.246726	24276_3#61_01420	143.352	0.126644	No	0.289161
group_132	protein FilD	OuterMembrane	88.6364		ABUW_3242	24276_3#18_02092	0	0	0	0	0	0	0	0	0	0	0	0	0	0	24276_3#18_02092	196.142	0.436398	No	0.354636	24276_2#143_00989	0	0	No	0	0	0	0	No	0
group_2268	putative pilus subunit (FilA)	Extracellular	95		ABUW_3245	24276_3#18_02095	0	0	0	0	0	0	0	0	0	0	0	0	0	0	24276_3#18_02095	896.338	0.000358387	Yes	1.62063	24276_2#143_00985	230.415	0.640584	No	0.459493	0	0	0	No	0
group_19028	toluene tolerance protein Ttg2F	Unknown	100		ABUW_3251	24276_3#18_02101	0	0	0	0	0	0	0	0	0	0	0	0	0	0	24276_3#18_02101	906.663	0.988307	No	1.6393	24276_2#143_00979	1063.87	0.495138	No	2.12157	24276_3#61_01406	802.847	0.0742468	No	1.61945
group_383	PhaK-like protein	OuterMembrane	92.7273		ABUW_2991	24276_3#18_02111	0	0	0	0	0	0	0	0	0	0	0	0	0	0	24276_3#18_02111	5.05149	0.0361806	Yes	0.00913337	24276_2#143_02706	2.00063	0.254287	No	0.00398965	0	0	0	No	0
naiP_1	MFS family transporter	CytoplasmicMembrane	92.7273		ABUW_2990	24276_3#18_02112	0	0	0	0	0	0	0	0	0	0	0	0	0	0	24276_3#18_02112	4.41991	0.0470782	Yes	0.00799144	24276_2#143_02705	4.0026	0.94819	No	0.00798197	0	0	0	No	0
fecI	RNA polymerase sigma factor FecI	Cytoplasmic	80.9091		ABUW_2987	24276_3#18_02115	0	0	0	0	0	0	0	0	0	0	0	0	0	0	24276_3#18_02115	674.976	0.000358387	Yes	1.22039	24276_2#143_02702	799.933	0.000291842	Yes	1.59522	0	0	0	No	0
group_1593	iron ABC transporter permease	Periplasmic	80.4545		ABUW_2986	24276_3#18_02116	0	0	0	0	0	0	0	0	0	0	0	0	0	0	24276_3#18_02116	158.377	0.000358387	Yes	0.286354	24276_2#143_02701	181.404	0.000291842	Yes	0.361755	0	0	0	No	0
group_2605	outer membrane receptor	OuterMembrane	76.3636		ABUW_2985	24276_3#18_02117_s1	0	0	0	0	0	0	0	0	0	0	0	0	0	0	24276_3#18_02117	70.7923	0.000358387	Yes	0.127996	24276_2#143_02700	106.354	0.000291842	Yes	0.212091	0	0	0	No	0
group_2605	outer membrane receptor	OuterMembrane	76.3636		ABUW_2985	24276_3#18_02117_s2	0	0	0	0	0	0	0	0	0	0	0	0	0	0	24276_3#18_02117	70.7923	0.000358387	Yes	0.127996	24276_2#143_02700	106.354	0.000291842	Yes	0.212091	0	0	0	No	0
group_8872	TonB family protein	Unknown	65.9091		ABUW_2982	24276_3#18_02120	0	0	0	0	0	0	0	0	0	0	0	0	0	0	24276_3#18_02120	22.7698	0.000358387	Yes	0.0411691	24276_2#143_02697	35.9328	0.000291842	Yes	0.071657	0	0	0	No	0
hemO	heme oxygenase	Unknown	80.9091		ABUW_2981	24276_3#18_02121	0	0	0	0	0	0	0	0	0	0	0	0	0	0	24276_3#18_02121	324.609	0.000358387	Yes	0.586911	24276_2#143_02696	471.135	0.000291842	Yes	0.939535	0	0	0	No	0
ybaN_1	Inner membrane protein ybaN	CytoplasmicMembrane	80.9091		ABUW_2980	24276_3#18_02122	0	0	0	0	0	0	0	0	0	0	0	0	0	0	24276_3#18_02122	173.395	0.000358387	Yes	0.313508	24276_2#143_02695	225.873	0.000291842	Yes	0.450435	0	0	0	No	0
group_1237	hypothetical protein	CytoplasmicMembrane	88.6364		ABUW_2974	24276_3#18_02128	0	0	0	0	0	0	0	0	0	0	0	0	0	0	24276_3#18_02128	5.70213	0.36368	No	0.0103098	24276_2#143_02689	6.90949	0.593939	No	0.0137789	0	0	0	No	0
betP_2	betT	CytoplasmicMembrane	99.0909		ABUW_2968	24276_3#18_02134_S1	0	0	0	0	0	0	0	0	0	0	0	0	0	0	24276_3#18_02134	54.781	0.0360374	Yes	0.0990471	24276_2#143_02683	43.9694	0.0368887	Yes	0.0876836	24276_3#61_03422	36.5625	0.69508	No	0.0737516
yhgN_1	MarC family integral membrane protein	CytoplasmicMembrane	99.5455		ABUW_2967	24276_3#18_02135	0	0	0	0	0	0	0	0	0	0	0	0	0	0	24276_3#18_02135	89.2844	0.0482185	Yes	0.161431	24276_2#143_02682	63.5295	0.00226327	Yes	0.12669	24276_3#61_03423	42.454	0.992788	No	0.0856355
dctA_1	Aerobic C4-dicarboxylate transport protein	CytoplasmicMembrane	99.0909		ABUW_2963	24276_3#18_02139	0	0	0	0	0	0	0	0	0	0	0	0	0	0	24276_3#18_02139	6.5894	0.924101	No	0.011914	24276_2#143_02678	3.81571	0.0433722	Yes	0.00760927	24276_3#61_03427	7.95422	0.028166	Yes	0.0160447
pgaB_1	lipoprotein HmsF	Unknown	99.0909		ABUW_2960	24276_3#18_02142	0	0	0	0	0	0	0	0	0	0	0	0	0	0	24276_3#18_02142	49.1448	0.595168	No	0.0888565	24276_2#143_02675	56.0635	0.828983	No	0.111802	24276_3#61_03718	69.1015	0.979751	No	0.139387
pnuC	Putative nucleoside/purine/pyrimidine transport protein	CytoplasmicMembrane	99.0909		ABUW_2956	24276_3#18_02146	0	0	0	0	0	0	0	0	0	0	0	0	0	0	24276_3#18_02146	24.9034	0.168511	No	0.0450267	24276_2#143_02671	24.2153	0.212645	No	0.04829	24276_3#61_02705	20.1743	0.203696	No	0.0406943
proP_1	putative permease (MFS superfamily)	CytoplasmicMembrane	98.6364		ABUW_2939	24276_3#18_02163	0	0	0	0	0	0	0	0	0	0	0	0	0	0	24276_3#18_02163	33.0405	0.331387	No	0.0597391	24276_2#143_02654	18.4866	0.00186387	Yes	0.0368659	24276_3#61_02688	21.5229	0.00264415	Yes	0.0434146
fsr	fosmidomycin resistance protein	CytoplasmicMembrane	99.5455		ABUW_2934	24276_3#18_02167	0	0	0	0	0	0	0	0	0	0	0	0	0	0	24276_3#18_02167	18.1015	0.399141	No	0.0327285	24276_2#143_02650	18.1142	0.145726	No	0.0361233	24276_3#61_02684	0	0	No	0
pitA	phosphate/sulfate permease	CytoplasmicMembrane	100		ABUW_2925	24276_3#18_02178	0	0	0	0	0	0	0	0	0	0	0	0	0	0	24276_3#18_02178	206.802	0.20641	No	0.373909	24276_2#143_02641	255.75	0.00323638	Yes	0.510016	24276_3#61_02675	107.981	0.985861	No	0.217812
group_3245	hypothetical protein	Unknown	98.6364		ABUW_2923	24276_3#18_02180	0	0	0	0	0	0	0	0	0	0	0	0	0	0	24276_3#18_02180	70.6598	0.000358387	Yes	0.127757	24276_2#143_02639	57.2222	0.00378068	Yes	0.114112	24276_3#61_02673	50.9435	0.0274658	Yes	0.10276
group_5639	lipoprotein	Unknown	99.0909		ABUW_2922	24276_3#18_02181	0	0	0	0	0	0	0	0	0	0	0	0	0	0	24276_3#18_02181	676.216	0.000358387	Yes	1.22264	24276_2#143_02638	2234.87	0.029509	Yes	4.45677	24276_3#61_02672	3054.27	0.000529393	Yes	6.16088
group_18795	rhomboid family protein	CytoplasmicMembrane	100		ABUW_2918	24276_3#18_02184	0	0	0	0	0	0	0	0	0	0	0	0	0	0	24276_3#18_02184	136.624	0.000358387	Yes	0.247024	24276_2#143_02635	132.985	0.000291842	Yes	0.265198	24276_3#61_02669	86.4743	0.000529393	Yes	0.17443
group_5636	hypothetical protein	Cytoplasmic	100		ABUW_2915	24276_3#18_02187	0	0	0	0	0	0	0	0	0	0	0	0	0	0	24276_3#18_02187	51.6492	0.651969	No	0.0933846	24276_2#143_02632	34.6546	0.275155	No	0.0691081	24276_3#61_02666	27.232	0.839354	No	0.0549307
lolD_1	ABC transporter	CytoplasmicMembrane	99.5455		ABUW_2911	24276_3#18_02191	0	0	0	0	0	0	0	0	0	0	0	0	0	0	24276_3#18_02191	34.753	0.705197	No	0.0628354	24276_2#143_02628	37.1422	0.726327	No	0.0740688	24276_3#61_02662	32.7501	0.734722	No	0.0660614
ponA	mtgA	CytoplasmicMembrane	100		ABUW_2908	24276_3#18_02194	0	0	0	0	0	0	0	0	0	0	0	0	0	0	24276_3#18_02194	101.61	0.512998	No	0.183717	24276_2#143_02625	95.6411	0.915417	No	0.190727	24276_3#61_02659	108.614	0.0565805	No	0.219089
ppk_1	polyphosphate kinase	CytoplasmicMembrane	100		ABUW_2907	24276_3#18_02195_s1	0	0	0	0	0	0	0	0	0	0	0	0	0	0	24276_3#18_02195	101.431	0.354353	No	0.183393	24276_2#143_02624	116.487	0.0913912	No	0.232298	24276_3#61_02658	75.5488	0.979751	No	0.152392
ppk_1	polyphosphate kinase	CytoplasmicMembrane	100		ABUW_2907	24276_3#18_02195_s2	0	0	0	0	0	0	0	0	0	0	0	0	0	0	24276_3#18_02195	101.431	0.354353	No	0.183393	24276_2#143_02624	116.487	0.0913912	No	0.232298	24276_3#61_02658	75.5488	0.979751	No	0.152392
rubA	rubredoxin	Cytoplasmic	100		ABUW_2902	24276_3#18_02200	0	0	0	0	0	0	0	0	0	0	0	0	0	0	24276_3#18_02200	2990.28	0.000358387	Yes	5.40659	24276_2#143_02619	1763.78	0.000291842	Yes	3.51732	24276_3#61_02653	1579.83	0.000529393	Yes	3.18673
group_7050	putative esterase	Cytoplasmic	100		ABUW_2900	24276_3#18_02202	0	0	0	0	0	0	0	0	0	0	0	0	0	0	24276_3#18_02202	57.1647	0.000358387	Yes	0.103357	24276_2#143_02617	42.3099	0.000291842	Yes	0.0843742	24276_3#61_02651	47.2157	0.872288	No	0.0952405
group_2235	hypothetical protein	Cytoplasmic	94.0909		ABUW_2893	24276_3#18_02209	0	0	0	0	0	0	0	0	0	0	0	0	0	0	24276_3#18_02209	143.689	0.373066	No	0.259798	24276_2#143_03125	97.3003	0.113473	No	0.194036	0	0	0	No	0
citN	citrate transporter	CytoplasmicMembrane	100		ABUW_2892	24276_3#18_02210	0	0	0	0	0	0	0	0	0	0	0	0	0	0	24276_3#18_02210	195.02	0.178982	No	0.352607	24276_2#143_03126	128.511	0.968094	No	0.256276	24276_3#61_02643	68.4008	0.000529393	Yes	0.137974
ytfL	hemolysin	CytoplasmicMembrane	100		ABUW_2890	24276_3#18_02211	0	0	0	0	0	0	0	0	0	0	0	0	0	0	24276_3#18_02211	112.816	0.696853	No	0.203978	24276_2#143_03127	91.5822	0.634251	No	0.182633	24276_3#61_02642	88.1962	0.711653	No	0.177904
group_19351	aceA	Cytoplasmic	100		ABUW_2888	24276_3#18_02213	0	0	0	0	0	0	0	0	0	0	0	0	0	0	24276_3#18_02213	2011.08	0.000358387	Yes	3.63614	24276_2#143_03129	1716.32	0.000291842	Yes	3.42268	24276_3#61_02640	382.237	0.0286616	Yes	0.771024
ureD	urease accessory protein	Cytoplasmic	99.5455		ABUW_2885	24276_3#18_02216	0	0	0	0	0	0	0	0	0	0	0	0	0	0	24276_3#18_02216	24.8395	0.000358387	Yes	0.0449112	24276_2#143_03132	25.5113	0.000291842	Yes	0.0508745	24276_3#61_02637	30.2469	0.000529393	Yes	0.0610121
ureB	urease subunit beta	Cytoplasmic	100		ABUW_2883	24276_3#18_02218	0	0	0	0	0	0	0	0	0	0	0	0	0	0	24276_3#18_02218	49.7377	0.000676065	Yes	0.0899285	24276_2#143_03134	88.4996	0.000291842	Yes	0.176486	24276_3#61_02635	73.2406	0.00185658	Yes	0.147736
ftsI_2	pbpA	CytoplasmicMembrane	99.0909		ABUW_2876	24276_3#18_02225	0	0	0	0	0	0	0	0	0	0	0	0	0	0	24276_3#18_02225	112.228	0.889785	No	0.202914	24276_2#143_03141	139.241	0.556447	No	0.277674	24276_3#61_02628	0	0	No	0
group_18709	hypothetical protein	CytoplasmicMembrane	100		ABUW_2874	24276_3#18_02227	0	0	0	0	0	0	0	0	0	0	0	0	0	0	24276_3#18_02227	139.509	0.403177	No	0.25224	24276_2#143_03143	117.322	0.316234	No	0.233963	24276_3#61_02626	100.29	0.642687	No	0.202299
gdhA_2	glutamate dehydrogenase/leucine dehydrogenase	Unknown	99.5455		ABUW_2869	24276_3#18_02231	0	0	0	0	0	0	0	0	0	0	0	0	0	0	24276_3#18_02231	102.23	0.000358387	Yes	0.184838	24276_2#143_03147	255.75	0.000291842	Yes	0.510016	24276_3#61_02622	75.0165	0.00604745	Yes	0.151319
group_3882	putative signal peptide-containing protein	Unknown	99.0909		ABUW_2860	24276_3#18_02243	0	0	0	0	0	0	0	0	0	0	0	0	0	0	24276_3#18_02243	92.4797	0.178221	No	0.167208	24276_2#143_03157	39.9305	0.0640094	No	0.0796292	24276_3#61_02612	133.78	0.117387	No	0.269853
fkpB	FKBP-type peptidyl-prolyl cis-trans isomerase	Cytoplasmic	100		ABUW_3864	24276_3#18_02267	0	0	0	0	0	0	0	0	0	0	0	0	0	0	24276_3#18_02267	479.851	0.503797	No	0.867597	24276_2#143_01705	472.917	0.00306032	Yes	0.943089	24276_3#61_01930	264.744	0.946553	No	0.534025
lspA	Prolipoprotein signal peptidase	CytoplasmicMembrane	100		ABUW_3863	24276_3#18_02268	0	0	0	0	0	0	0	0	0	0	0	0	0	0	24276_3#18_02268	0	0	No	0	24276_2#143_01706	0	0	No	0	24276_3#61_01929	366.57	0.757073	No	0.739422
group_4468	Malic acid transport protein (Malate permease)	CytoplasmicMembrane	100		ABUW_3860	24276_3#18_02271	0	0	0	0	0	0	0	0	0	0	0	0	0	0	24276_3#18_02271	13.7609	0.282703	No	0.0248805	24276_2#143_01709	6.91948	0.524304	No	0.0137988	24276_3#61_01926	8.68687	0.374957	No	0.0175226
ssuB_3	ssuB	CytoplasmicMembrane	100		ABUW_3857	24276_3#18_02274	0	0	0	0	0	0	0	0	0	0	0	0	0	0	24276_3#18_02274	28.1938	0.000358387	Yes	0.050976	24276_2#143_01712	4.34492	0.750284	No	0.00866462	24276_3#61_01923	3.51553	0.401634	No	0.0070913
ssuC_2	ssuC	CytoplasmicMembrane	100		ABUW_3856	24276_3#18_02275	0	0	0	0	0	0	0	0	0	0	0	0	0	0	24276_3#18_02275	0	0	No	0	24276_2#143_01713	0	0	No	0	24276_3#61_01922	7.3705	0.501853	No	0.0148673
argA	N-acetylglutamate synthase	Cytoplasmic	100		ABUW_3852	24276_3#18_02279	0	0	0	0	0	0	0	0	0	0	0	0	0	0	24276_3#18_02279	149.834	0.000358387	Yes	0.270908	24276_2#143_01717	158.783	0.000291842	Yes	0.316644	24276_3#61_01918	69.0173	0.0581579	No	0.139217
group_8765	putative signal peptide-containing protein	Unknown	99.0909		ABUW_3851	24276_3#18_02280	0	0	0	0	0	0	0	0	0	0	0	0	0	0	24276_3#18_02280	7409.88	0.000358387	Yes	13.3975	24276_2#143_01718	8868.59	0.000291842	Yes	17.6857	24276_3#61_01917	5301.71	0.000529393	Yes	10.6943
fkpA_2	FKBP-type 22KD peptidyl-prolyl cis-trans isomerase	OuterMembrane	100		ABUW_3835	24276_3#18_02296	0	0	0	0	0	0	0	0	0	0	0	0	0	0	24276_3#18_02296	344.871	0.461127	No	0.623546	24276_2#143_01735	417.307	0.11111	No	0.832192	24276_3#61_01900	245.119	0.383422	No	0.494439
lldP	L-lactate permease	CytoplasmicMembrane	100		ABUW_3814	24276_3#18_02315	0	0	0	0	0	0	0	0	0	0	0	0	0	0	24276_3#18_02315	953.245	0.000358387	Yes	1.72352	24276_2#143_01754	1124.9	0.000291842	Yes	2.24327	24276_3#61_01881	599.712	0.756609	No	1.2097
group_1452	Predicted membrane protein	Cytoplasmic	95		ABUW_3796	24276_3#18_02335	0	0	0	0	0	0	0	0	0	0	0	0	0	0	24276_3#18_02335	34.4796	0.191763	No	0.062341	24276_2#143_01768	51.2994	0.472307	No	0.102301	0	0	0	No	0
fhuA_3	TonB-dependent siderophore receptor	OuterMembrane	98.6364		ABUW_3792	24276_3#18_02339_s2	0	0	0	0	0	0	0	0	0	0	0	0	0	0	24276_3#18_02339	78.7749	0.000358387	Yes	0.142429	24276_2#143_01772	78.762	0.000291842	Yes	0.157067	24276_3#61_01863	44.2222	0.000529393	Yes	0.0892022
group_1324	ribonuclease HI	CytoplasmicMembrane	100		ABUW_3791	24276_3#18_02340	0	0	0	0	0	0	0	0	0	0	0	0	0	0	24276_3#18_02340	29.5046	0.000358387	Yes	0.053346	24276_2#143_01773	41.706	0.000291842	Yes	0.0831699	24276_3#61_01862	35.649	0.000529393	Yes	0.0719089
dadX_2	dadX	Cytoplasmic	100		ABUW_3788	24276_3#18_02343	0	0	0	0	0	0	0	0	0	0	0	0	0	0	24276_3#18_02343	341.186	0.122828	No	0.616883	24276_2#143_01776	354.086	0.0185371	Yes	0.706117	24276_3#61_01859	197.441	0.000529393	Yes	0.398265
ridA	YjgF family translation initiation inhibitor	Cytoplasmic	99.5455		ABUW_3787	24276_3#18_02344	0	0	0	0	0	0	0	0	0	0	0	0	0	0	24276_3#18_02344	681.209	0.000676065	Yes	1.23166	24276_2#143_01777	707.778	0.00245948	Yes	1.41145	24276_3#61_01858	383.768	0.000529393	Yes	0.774113
cycA_2	cycA	CytoplasmicMembrane	90.9091		ABUW_3786	24276_3#18_02346	0	0	0	0	0	0	0	0	0	0	0	0	0	0	24276_3#18_02346	1527.42	0.181831	No	2.76166	24276_2#143_01778	95.1099	0.23165	No	0.189668	0	0	0	No	0
yhjE_2	major facilitator superfamily permease	CytoplasmicMembrane	98.1818		ABUW_3777	24276_3#18_02355	0	0	0	0	0	0	0	0	0	0	0	0	0	0	24276_3#18_02355	34.2784	0.000358387	Yes	0.0619772	24276_2#143_01787	9.66851	0.00775922	Yes	0.0192809	24276_3#61_01849	0	0	No	0
group_2430	porin	OuterMembrane	72.2727		ABUW_3768	24276_3#18_02365	0	0	0	0	0	0	0	0	0	0	0	0	0	0	24276_3#18_02365	17.5548	0.171148	No	0.0317401	24276_2#143_01797	16.1088	0.0285548	Yes	0.0321241	0	0	0	No	0
group_4480	Invasion gene expression up-regulator, SirB	CytoplasmicMembrane	100		ABUW_3762	24276_3#18_02371	0	0	0	0	0	0	0	0	0	0	0	0	0	0	24276_3#18_02371	173.617	0.936098	No	0.313909	24276_2#143_01803	108.31	0.57037	No	0.215991	24276_3#61_01842	86.4398	0.513034	No	0.174361
group_6891	putative threonine efflux protein	CytoplasmicMembrane	100		ABUW_3759	24276_3#18_02374	0	0	0	0	0	0	0	0	0	0	0	0	0	0	24276_3#18_02374	56.9727	0.995541	No	0.10301	24276_2#143_01806	51.969	0.026126	Yes	0.103636	24276_3#61_01839	45.2729	0.100309	No	0.0913216
rhtB_2	Homoserine/homoserine lactone efflux protein	CytoplasmicMembrane	99.0909		ABUW_3744	24276_3#18_02389	0	0	0	0	0	0	0	0	0	0	0	0	0	0	24276_3#18_02389	68.8068	0.171148	No	0.124407	24276_2#143_01822	73.8277	0.115118	No	0.147227	24276_3#61_01824	0	0	No	0
znuB	high affinity Zn ABC transporter membrane protein	CytoplasmicMembrane	100		ABUW_3743	24276_3#18_02390	0	0	0	0	0	0	0	0	0	0	0	0	0	0	24276_3#18_02390	64.6318	0.848547	No	0.116858	24276_2#143_01823	96.5172	0.00397067	Yes	0.192474	24276_3#61_01823	0	0	No	0
znuC	znuC	CytoplasmicMembrane	100		ABUW_3742	24276_3#18_02391	0	0	0	0	0	0	0	0	0	0	0	0	0	0	24276_3#18_02391	0	0	No	0	24276_2#143_01824	0	0	No	0	24276_3#61_01822	190.949	0.729557	No	0.38517
group_5489	atpI	CytoplasmicMembrane	100		ABUW_3739	24276_3#18_02394	0	0	0	0	0	0	0	0	0	0	0	0	0	0	24276_3#18_02394	572.982	0.678066	No	1.03598	24276_2#143_01827	392.18	0.0670055	No	0.782084	24276_3#61_01819	303.372	0.915003	No	0.611943
atpB	ATP synthase F0F1 subunit A	CytoplasmicMembrane	100		ABUW_3738	24276_3#18_02395	0	0	0	0	0	0	0	0	0	0	0	0	0	0	24276_3#18_02395	1883.49	0.0780403	No	3.40545	24276_2#143_01828	1704.18	0.015906	Yes	3.39847	24276_3#61_01818	771.034	0.225789	No	1.55528
atpE	membrane-bound ATP synthase, F0 sector, subunit c	CytoplasmicMembrane	100		ABUW_3737	24276_3#18_02396	0	0	0	0	0	0	0	0	0	0	0	0	0	0	24276_3#18_02396	7488.59	0.000358387	Yes	13.5398	24276_2#143_01829	7260.32	0.000291842	Yes	14.4785	24276_3#61_01817	1840.75	0.000529393	Yes	3.71304
atpG	ATP synthase F0F1 subunit gamma	Cytoplasmic	100		ABUW_3733	24276_3#18_02400	0	0	0	0	0	0	0	0	0	0	0	0	0	0	24276_3#18_02400	1552.69	0.000358387	Yes	2.80735	24276_2#143_01833	1537.3	0.000544517	Yes	3.06568	24276_3#61_01813	390.109	0.000998193	Yes	0.786903
group_4483	lipoprotein	Unknown	99.5455		ABUW_3730	24276_3#18_02403	0	0	0	0	0	0	0	0	0	0	0	0	0	0	24276_3#18_02403	1381.49	0.000358387	Yes	2.49781	24276_2#143_01836	771.956	0.000291842	Yes	1.53943	24276_3#61_01810	492.039	0.000529393	Yes	0.99251
group_3721	transporter, drug/metabolite exporter family	CytoplasmicMembrane	92.7273		ABUW_3725	24276_3#18_02408	0	0	0	0	0	0	0	0	0	0	0	0	0	0	24276_3#18_02408	45.3452	0.0817528	No	0.0819866	24276_2#143_01841	46.1058	0.326369	No	0.091944	0	0	0	No	0
group_3723	Protein of unknown function (DUF2946)	Unknown	97.2727		ABUW_3720	24276_3#18_02413	0	0	0	0	0	0	0	0	0	0	0	0	0	0	24276_3#18_02413	655.836	0.000358387	Yes	1.18579	24276_2#143_01846	467.66	0.000291842	Yes	0.932606	0	0	0	No	0
group_5088	protein OprC	OuterMembrane	89.0909		ABUW_3719	24276_3#18_02414_s1	0	0	0	0	0	0	0	0	0	0	0	0	0	0	24276_3#18_02414	256.416	0.000358387	Yes	0.463614	24276_2#143_01847	163.501	0.000291842	Yes	0.326053	0	0	0	No	0
group_5088	protein OprC	OuterMembrane	89.0909		ABUW_3719	24276_3#18_02414_s2	0	0	0	0	0	0	0	0	0	0	0	0	0	0	24276_3#18_02414	256.416	0.000358387	Yes	0.463614	24276_2#143_01847	163.501	0.000291842	Yes	0.326053	0	0	0	No	0
fadR_2	Putative transcription regulator protein	CytoplasmicMembrane	100		ABUW_3716	24276_3#18_02417	0	0	0	0	0	0	0	0	0	0	0	0	0	0	24276_3#18_02417	13.5457	0.00319364	Yes	0.0244914	24276_2#143_01850	10.3586	0.167732	No	0.0206571	24276_3#61_01796	12.9862	0.422979	No	0.0261949
group_5927	outer membrane protein	OuterMembrane	99.0909		ABUW_0021	24276_3#18_02420	0	0	0	0	0	0	0	0	0	0	0	0	0	0	24276_3#18_02420	92.7352	0.86683	No	0.16767	24276_2#143_01700	79.3602	0.517989	No	0.15826	24276_3#61_01175	57.7352	0.887768	No	0.11646
group_5459	Transporter	CytoplasmicMembrane	99.0909		ABUW_0022	24276_3#18_02421	0	0	0	0	0	0	0	0	0	0	0	0	0	0	24276_3#18_02421	660.036	0.410534	No	1.19338	24276_2#143_01699	323.903	0.749088	No	0.645926	24276_3#61_01176	390.72	0.885754	No	0.788136
group_4467	permease	CytoplasmicMembrane	100		ABUW_0028	24276_3#18_02427	0	0	0	0	0	0	0	0	0	0	0	0	0	0	24276_3#18_02427	22.3827	0.715276	No	0.0404692	24276_2#143_01693	21.2895	0.42604	No	0.0424554	24276_3#61_01182	16.0456	0.920873	No	0.0323662
rutG	Putative uracil transport protein	CytoplasmicMembrane	99.5455		ABUW_0030	24276_3#18_02429	0	0	0	0	0	0	0	0	0	0	0	0	0	0	24276_3#18_02429	84.4175	0.000358387	Yes	0.152632	24276_2#143_01691	71.4299	0.00323638	Yes	0.142445	24276_3#61_01184	45.8972	0.82936	No	0.0925809
ydhP_1	MFS family transporter	CytoplasmicMembrane	100		ABUW_0041	24276_3#18_02439	0	0	0	0	0	0	0	0	0	0	0	0	0	0	24276_3#18_02439	17.6098	0.478306	No	0.0318395	24276_2#143_01681	18.3073	0.679614	No	0.0365083	24276_3#61_01194	16.503	0.723962	No	0.0332888
group_18462	hypothetical protein	CytoplasmicMembrane	99.5455		ABUW_0053	24276_3#18_02451	0	0	0	0	0	0	0	0	0	0	0	0	0	0	24276_3#18_02451	12055.5	0.000358387	Yes	21.797	24276_2#143_01669	16249.7	0.000291842	Yes	32.4051	24276_3#61_01206	18585	0.277347	No	37.4885
group_5445	hypothetical protein	Cytoplasmic	100		ABUW_0054	24276_3#18_02452	0	0	0	0	0	0	0	0	0	0	0	0	0	0	24276_3#18_02452	66.8443	0.341438	No	0.120858	24276_2#143_01668	94.2225	0.0720004	No	0.187898	24276_3#61_01207	85.3172	0.914458	No	0.172096
group_5854	transporter; sodium/bile acid transporter family protein	CytoplasmicMembrane	100		ABUW_0063	24276_3#18_02461	0	0	0	0	0	0	0	0	0	0	0	0	0	0	24276_3#18_02461	43.8909	0.295589	No	0.0793572	24276_2#143_01659	40.4027	0.264026	No	0.0805709	24276_3#61_01216	27.0386	0.517468	No	0.0545406
norM_2	multidrug resistance transporter	CytoplasmicMembrane	98.1818		ABUW_0064	24276_3#18_02462	0	0	0	0	0	0	0	0	0	0	0	0	0	0	24276_3#18_02462	6.19236	0.00388203	Yes	0.0111961	24276_2#143_01658	5.2293	0.0198036	Yes	0.0104282	24276_3#61_01217	5.38243	0.981842	No	0.0108571
aroP_1	Aromatic amino acid transporter	CytoplasmicMembrane	100		ABUW_0071	24276_3#18_02469	0	0	0	0	0	0	0	0	0	0	0	0	0	0	24276_3#18_02469	138.481	0.00214046	Yes	0.250381	24276_2#143_01651	162.435	0.767601	No	0.323927	24276_3#61_01224	21.7899	0.000529393	Yes	0.0439532
group_2763	peptidase M15 family	Unknown	99.5455		ABUW_0072	24276_3#18_02470	0	0	0	0	0	0	0	0	0	0	0	0	0	0	24276_3#18_02470	34.3377	0.000358387	Yes	0.0620845	24276_2#143_01650	102.403	0.000291842	Yes	0.204212	24276_3#61_01225	36.9347	0.000529393	Yes	0.0745023
yjiA_2	Putative regulatory protein	Cytoplasmic	98.6364		ABUW_0073	24276_3#18_02471	0	0	0	0	0	0	0	0	0	0	0	0	0	0	24276_3#18_02471	69.2456	0.000358387	Yes	0.1252	24276_2#143_01649	99.5339	0.000291842	Yes	0.19849	24276_3#61_01226	43.4205	0.000529393	Yes	0.0875851
yvoA_3	Histidine utilization repressor	Cytoplasmic	99.5455		ABUW_0075	24276_3#18_02473	0	0	0	0	0	0	0	0	0	0	0	0	0	0	24276_3#18_02473	0	0	No	0	24276_2#143_01647	79.8305	0.0737862	No	0.159198	24276_3#61_01228	0	0	No	0
hutD	histidine uptake and utilization operon protein	Cytoplasmic	92.2727		ABUW_0076	24276_3#18_02474	0	0	0	0	0	0	0	0	0	0	0	0	0	0	24276_3#18_02474	126.639	0.0511237	No	0.22897	24276_2#143_01646	0	0	No	0	0	0	0	No	0
hutH_1	histidine ammonia-lyase	Cytoplasmic	100		ABUW_0078	24276_3#18_02476	0	0	0	0	0	0	0	0	0	0	0	0	0	0	24276_3#18_02476	65.9752	0.00662523	Yes	0.119287	24276_2#143_01644	32.5869	0.000291842	Yes	0.0649847	24276_3#61_01231	13.84	0.000529393	Yes	0.0279172
proY	gamma-aminobutyrate permease	CytoplasmicMembrane	100		ABUW_0079	24276_3#18_02477	0	0	0	0	0	0	0	0	0	0	0	0	0	0	24276_3#18_02477	56.1422	0.9984	No	0.101508	24276_2#143_01643	27.4447	0.00102055	Yes	0.0547301	24276_3#61_01232	9.24747	0.000529393	Yes	0.0186534
group_5437	hypothetical protein	Unknown	100		ABUW_0096	24276_3#18_02496	0	0	0	0	0	0	0	0	0	0	0	0	0	0	24276_3#18_02496	290.78	0.048985	Yes	0.525746	24276_2#143_01630	310.951	0.0882952	No	0.620097	24276_3#61_01266	178.943	0.697045	No	0.360952
group_18974	hypothetical protein	CytoplasmicMembrane	100		ABUW_0098	24276_3#18_02498	0	0	0	0	0	0	0	0	0	0	0	0	0	0	24276_3#18_02498	3382.24	0.519164	No	6.11528	24276_2#143_01628	2154.62	0.111599	No	4.29673	24276_3#61_01268	1993.32	0.825151	No	4.0208
psd	phosphatidylserine decarboxylase	CytoplasmicMembrane	100		ABUW_0103	24276_3#18_02505	0	0	0	0	0	0	0	0	0	0	0	0	0	0	24276_3#18_02505	311.457	0.56635	No	0.563132	24276_2#143_01623	0	0	No	0	24276_3#61_01273	204.343	0.992478	No	0.412188
phoR	phoR	CytoplasmicMembrane	100		ABUW_0105	24276_3#18_02507	0	0	0	0	0	0	0	0	0	0	0	0	0	0	24276_3#18_02507	54.2436	0.592928	No	0.0980754	24276_2#143_01618	71.3997	0.288039	No	0.142385	24276_3#61_01275	44.1202	0.889076	No	0.0889965
mepA	Na+-driven multidrug efflux pump	CytoplasmicMembrane	100		ABUW_0109	24276_3#18_02511	0	0	0	0	0	0	0	0	0	0	0	0	0	0	24276_3#18_02511	108.792	0.350537	No	0.196702	24276_2#143_01614	69.2976	0.672391	No	0.138193	24276_3#61_01279	81.7656	0.331153	No	0.164932
dsbB	disulfide bond formation protein B	CytoplasmicMembrane	100		ABUW_0115	24276_3#18_02517	0	0	0	0	0	0	0	0	0	0	0	0	0	0	24276_3#18_02517	273.656	0.965631	No	0.494785	24276_2#143_01608	199.87	0.743248	No	0.39858	24276_3#61_01285	218.442	0.0853131	No	0.440627
group_1968	nucleoside-binding outer membrane protein	OuterMembrane	100		ABUW_0128	24276_3#18_02540	0	0	0	0	0	0	0	0	0	0	0	0	0	0	24276_3#18_02540	125.35	0.0108785	Yes	0.22664	24276_2#143_01597	162.464	0.000291842	Yes	0.323985	24276_3#61_01302	41.6927	0.233574	No	0.0840999
rhmT_3	tartrate ABC transporter permease	CytoplasmicMembrane	95.9091		ABUW_1938	24276_3#18_02558	0	0	0	0	0	0	0	0	0	0	0	0	0	0	24276_3#18_02558	49.5849	0.345511	No	0.0896522	24276_2#143_03116	8.87028	0.210356	No	0.0176891	0	0	0	No	0
emrB_1	Multidrug efflux MFS transporter putative	CytoplasmicMembrane	93.1818		ABUW_1931	24276_3#18_02565	0	0	0	0	0	0	0	0	0	0	0	0	0	0	24276_3#18_02565	0	0	No	0	24276_2#143_03046	14.0604	0.11718	No	0.0280392	0	0	0	No	0
group_5712	multidrug resistance efflux pump	CytoplasmicMembrane	93.6364		ABUW_1930	24276_3#18_02566	0	0	0	0	0	0	0	0	0	0	0	0	0	0	24276_3#18_02566	17.2046	0.00159017	Yes	0.0311069	24276_2#143_03045	0	0	No	0	0	0	0	No	0
tynA	tyramine oxidase	Periplasmic	90.4545		ABUW_1867	24276_3#18_02623_S1	0	0	0	0	0	0	0	0	0	0	0	0	0	0	24276_3#18_02623	4.00408	0.610772	No	0.0072396	24276_2#143_01364	3.06782	0.0798995	No	0.00611783	0	0	0	No	0
tynA	tyramine oxidase	Periplasmic	90.4545		ABUW_1867	24276_3#18_02623_S2	0	0	0	0	0	0	0	0	0	0	0	0	0	0	24276_3#18_02623	4.00408	0.610772	No	0.0072396	24276_2#143_01364	3.06782	0.0798995	No	0.00611783	0	0	0	No	0
yjjL	General substrate transporter:Major facilitator superfamily	CytoplasmicMembrane	99.5455		ABUW_1855	24276_3#18_02635	0	0	0	0	0	0	0	0	0	0	0	0	0	0	24276_3#18_02635	2.72682	0.122244	No	0.00493024	24276_2#143_01352	3.89848	0.199796	No	0.00777433	24276_3#61_00522	2.46974	0.471824	No	0.0049818
oprD_1	putative porin for benzoate transport (BenP)	OuterMembrane	99.5455		ABUW_1854	24276_3#18_02636	0	0	0	0	0	0	0	0	0	0	0	0	0	0	24276_3#18_02636	6.77152	0.33065	No	0.0122433	24276_2#143_01351	4.60841	0.100028	No	0.00919007	24276_3#61_00521	4.29915	0.758099	No	0.00867197
group_2389	transporter component	CytoplasmicMembrane	100		ABUW_1846	24276_3#18_02644	0	0	0	0	0	0	0	0	0	0	0	0	0	0	24276_3#18_02644	0	0	No	0	24276_2#143_01343	37.4956	0.6654	No	0.0747736	24276_3#61_00513	52.0543	0.0199872	Yes	0.105001
group_3686	transporter component	CytoplasmicMembrane	100		ABUW_1845	24276_3#18_02645	0	0	0	0	0	0	0	0	0	0	0	0	0	0	24276_3#18_02645	64.8343	0.040863	Yes	0.117224	24276_2#143_01342	28.7949	0.679614	No	0.0574227	24276_3#61_00512	40.5696	0.0486579	Yes	0.0818344
quiA_1	quinate/shikimate dehydrogenase	CytoplasmicMembrane	100		ABUW_1843	24276_3#18_02647	0	0	0	0	0	0	0	0	0	0	0	0	0	0	24276_3#18_02647	32.1817	0.0246816	Yes	0.0581863	24276_2#143_01340	25.9985	0.0569761	No	0.0518461	24276_3#61_00510	14.0954	0.000529393	Yes	0.0284323
oprB_1	quiX	OuterMembrane	97.2727		ABUW_1842	24276_3#18_02648	0	0	0	0	0	0	0	0	0	0	0	0	0	0	24276_3#18_02648	16.0477	0.405705	No	0.0290151	24276_2#143_01339	13.1512	0.464234	No	0.0262261	0	0	0	No	0
yetF	hypothetical protein	CytoplasmicMembrane	98.6364		ABUW_1828	24276_3#18_02662	0	0	0	0	0	0	0	0	0	0	0	0	0	0	24276_3#18_02662	31.9771	0.0841753	No	0.0578164	24276_2#143_01325	34.8587	0.0747318	No	0.0695151	24276_3#61_00495	31.0695	0.44742	No	0.0626714
ynfA	BCR family protein	CytoplasmicMembrane	100		ABUW_1815	24276_3#18_02675	0	0	0	0	0	0	0	0	0	0	0	0	0	0	24276_3#18_02675	235.411	0.000358387	Yes	0.425636	24276_2#143_01312	213.661	0.000291842	Yes	0.426082	24276_3#61_00482	117.47	0.748858	No	0.236953
group_4418	putative metal-dependent hydrolase	Unknown	100		ABUW_1808	24276_3#18_02681	0	0	0	0	0	0	0	0	0	0	0	0	0	0	24276_3#18_02681	0	0	No	0	24276_2#143_01306	0	0	No	0	24276_3#61_00476	0	0	No	0
ktrB	K+ uptake system protein	CytoplasmicMembrane	100		ABUW_1804	24276_3#18_02685	0	0	0	0	0	0	0	0	0	0	0	0	0	0	24276_3#18_02685	48.3971	0.404466	No	0.0875046	24276_2#143_01302	50.3872	0.0498657	Yes	0.100482	24276_3#61_00472	38.4827	0.277799	No	0.0776249
group_2737	Outer membrane phospholipase A	OuterMembrane	100		ABUW_1803	24276_3#18_02686	0	0	0	0	0	0	0	0	0	0	0	0	0	0	24276_3#18_02686	200.417	0.000358387	Yes	0.362365	24276_2#143_01301	224.865	0.000544517	Yes	0.448425	24276_3#61_00471	110.178	0.460608	No	0.222244
group_1018	TonB-dependent siderophore receptor	OuterMembrane	90.9091		ABUW_1800	24276_3#18_02688_s1	0	0	0	0	0	0	0	0	0	0	0	0	0	0	24276_3#18_02688	88.2309	0.000358387	Yes	0.159526	24276_2#143_01299	76.8687	0.000291842	Yes	0.153291	0	0	0	No	0
group_1018	TonB-dependent siderophore receptor	OuterMembrane	90.9091		ABUW_1800	24276_3#18_02688_s2	0	0	0	0	0	0	0	0	0	0	0	0	0	0	24276_3#18_02688	88.2309	0.000358387	Yes	0.159526	24276_2#143_01299	76.8687	0.000291842	Yes	0.153291	0	0	0	No	0
yqiJ	Inner membrane protein yqiJ	CytoplasmicMembrane	100		ABUW_1797	24276_3#18_02691	0	0	0	0	0	0	0	0	0	0	0	0	0	0	24276_3#18_02691	25.3318	0.934453	No	0.0458013	24276_2#143_01296	24.1089	0.433639	No	0.0480779	24276_3#61_00466	20.8769	0.966357	No	0.0421116
gcp	DNA-binding/iron metalloprotein/AP endonuclease	Extracellular	100		ABUW_1453	24276_3#18_02706	0	0	0	0	0	0	0	0	0	0	0	0	0	0	24276_3#18_02706	72.6192	0.479257	No	0.1313	24276_2#143_00401	77.6643	0.0296279	Yes	0.154878	24276_3#61_02204	48.6057	0.89281	No	0.0980443
group_473	Zn-dependent protease with chaperone function	CytoplasmicMembrane	100		ABUW_1447	24276_3#18_02712	0	0	0	0	0	0	0	0	0	0	0	0	0	0	24276_3#18_02712	52.5107	0.560576	No	0.0949423	24276_2#143_00395	46.5381	0.700937	No	0.0928061	24276_3#61_02198	42.9656	0.909675	No	0.0866675
pyrD	pyrD	CytoplasmicMembrane	100		ABUW_1444	24276_3#18_02715	0	0	0	0	0	0	0	0	0	0	0	0	0	0	24276_3#18_02715	190.246	0.856407	No	0.343975	24276_2#143_00392	224.464	0.326138	No	0.447625	24276_3#61_02195	111.176	0.509227	No	0.224257
group_8671	type II secretory pathway, component PulM	CytoplasmicMembrane	99.5455		ABUW_1443	24276_3#18_02716	0	0	0	0	0	0	0	0	0	0	0	0	0	0	24276_3#18_02716	0	0	No	0	24276_2#143_00391	217.459	0.753885	No	0.433656	24276_3#61_02194	173.074	0.985861	No	0.349114
ygdD	putative small membrane protein	CytoplasmicMembrane	100		ABUW_1374	24276_3#18_02726	0	0	0	0	0	0	0	0	0	0	0	0	0	0	24276_3#18_02726	138.734	0.975801	No	0.250839	24276_2#143_00381	138.04	0.212793	No	0.275279	24276_3#61_02184	111.736	0.424071	No	0.225387
besA	putative hydrolase of alpha/beta superfamily	Unknown	99.0909		ABUW_1364	24276_3#18_02737	0	0	0	0	0	0	0	0	0	0	0	0	0	0	24276_3#18_02737	84.4169	0.000358387	Yes	0.15263	24276_2#143_00370	79.0635	0.000291842	Yes	0.157668	24276_3#61_02173	76.1031	0.000529393	Yes	0.15351
group_6648	Protein of unknown function (DUF1315)	Cytoplasmic	100		ABUW_1360	24276_3#18_02741	0	0	0	0	0	0	0	0	0	0	0	0	0	0	24276_3#18_02741	0	0	No	0	24276_2#143_00366	899.502	0.824453	No	1.79378	24276_3#61_02169	664.11	0.986543	No	1.3396
qseC_1	two-component system sensor protein	CytoplasmicMembrane	97.2727		ABUW_1354	24276_3#18_02747	0	0	0	0	0	0	0	0	0	0	0	0	0	0	24276_3#18_02747	0	0	No	0	24276_2#143_00360	64.9634	0.0784491	No	0.12955	0	0	0	No	0
epsE_2	Type II secretory pathway, ATPase PulE/Tfp pilus assembly pathway, ATPase PilB	Cytoplasmic	98.1818		ABUW_1351	24276_3#18_02750	0	0	0	0	0	0	0	0	0	0	0	0	0	0	24276_3#18_02750	15.5588	0.226919	No	0.0281312	24276_2#143_00357	7.82956	0.0165694	Yes	0.0156137	24276_3#61_02160	10.5516	0.913795	No	0.021284
group_2127	MgtC family	CytoplasmicMembrane	98.1818		ABUW_1350	24276_3#18_02751	0	0	0	0	0	0	0	0	0	0	0	0	0	0	24276_3#18_02751	26.6525	0.00746194	Yes	0.0481892	24276_2#143_00356	18.6194	0.000291842	Yes	0.0371307	24276_3#61_02159	38.1653	0.819128	No	0.0769846
fpr_2	Ferredoxin--NADP+ reductase	Cytoplasmic	100		ABUW_1348	24276_3#18_02753	0	0	0	0	0	0	0	0	0	0	0	0	0	0	24276_3#18_02753	180.244	0.11263	No	0.325891	24276_2#143_00354	180.65	0.00578435	Yes	0.360251	24276_3#61_02157	93.7828	0.746166	No	0.189173
emrE_1	QacEdelta1 SMR family efflux pump	CytoplasmicMembrane	99.5455		ABUW_1343	24276_3#18_02758	0	0	0	0	0	0	0	0	0	0	0	0	0	0	24276_3#18_02758	27.7491	0.0256234	Yes	0.0501719	24276_2#143_00349	35.5925	0.76263	No	0.0709784	24276_3#61_02152	39.4945	0.370218	No	0.0796658
group_2921	hypothetical protein	Unknown	95.9091		ABUW_2756	24276_3#18_02796	0	0	0	0	0	0	0	0	0	0	0	0	0	0	24276_3#18_02796	128.572	0.000676065	Yes	0.232465	24276_2#143_03630	37.8845	0.000291842	Yes	0.0755491	0	0	0	No	0
group_8971	integral membrane protein	CytoplasmicMembrane	99.5455		ABUW_1191	24276_3#18_02875	0	0	0	0	0	0	0	0	0	0	0	0	0	0	24276_3#18_02875	16.63	0.477503	No	0.030068	24276_2#143_03492	19.8305	0.745831	No	0.0395459	24276_3#61_03394	16.6459	0.334967	No	0.0335771
group_1358	phosphopantetheinyl transferase component of acinetobactin biosynthesis (basI)	Cytoplasmic	93.6364		ABUW_1187	24276_3#18_02879	0	0	0	0	0	0	0	0	0	0	0	0	0	0	24276_3#18_02879	111.513	0.000358387	Yes	0.201622	24276_2#143_03488	122.21	0.000291842	Yes	0.243711	0	0	0	No	0
lgrE	acinetobactin biosynthesis protein	Cytoplasmic	99.0909		ABUW_1186	24276_3#18_02880	0	0	0	0	0	0	0	0	0	0	0	0	0	0	24276_3#18_02880	297.032	0.000358387	Yes	0.53705	24276_2#143_03487	340.585	0.000291842	Yes	0.679193	24276_3#61_03389	290.739	0.000529393	Yes	0.58646
group_1021	ABC transporter	CytoplasmicMembrane	95.4545		ABUW_1184	24276_3#18_02882	0	0	0	0	0	0	0	0	0	0	0	0	0	0	24276_3#18_02882	0	0	No	0	24276_2#143_03485	0	0	No	0	0	0	0	No	0
hdc	basG	Cytoplasmic	99.0909		ABUW_1182	24276_3#18_02884	0	0	0	0	0	0	0	0	0	0	0	0	0	0	24276_3#18_02884	893.327	0.000358387	Yes	1.61518	24276_2#143_03483	964.237	0.000291842	Yes	1.92288	24276_3#61_03385	747.711	0.000529393	Yes	1.50824
dhbE	entE	Cytoplasmic	97.2727		ABUW_1180	24276_3#18_02886	0	0	0	0	0	0	0	0	0	0	0	0	0	0	24276_3#18_02886	1655.58	0.000358387	Yes	2.99338	24276_2#143_03481	1471.44	0.000291842	Yes	2.93434	0	0	0	No	0
basD	nonribosomal peptide synthetase BasD	Unknown	97.7273		ABUW_1179	24276_3#18_02887_s1	0	0	0	0	0	0	0	0	0	0	0	0	0	0	24276_3#18_02887	530.586	0.000358387	Yes	0.959329	24276_2#143_03480	449.221	0.000291842	Yes	0.895835	0	0	0	No	0
basD	nonribosomal peptide synthetase BasD	Unknown	97.7273		ABUW_1179	24276_3#18_02887_s2	0	0	0	0	0	0	0	0	0	0	0	0	0	0	24276_3#18_02887	530.586	0.000358387	Yes	0.959329	24276_2#143_03480	449.221	0.000291842	Yes	0.895835	0	0	0	No	0
yclQ_2	ABC-type enterochelin transport system, periplasmic component	Unknown	99.0909		ABUW_1176	24276_3#18_02890	0	0	0	0	0	0	0	0	0	0	0	0	0	0	24276_3#18_02890	694.314	0.000358387	Yes	1.25536	24276_2#143_03477	518.155	0.000291842	Yes	1.0333	24276_3#61_03379	435.724	0.000529393	Yes	0.878915
bauE	ferric acinetobactin transport system ATP-binding protein	Cytoplasmic	99.0909		ABUW_1175	24276_3#18_02891	0	0	0	0	0	0	0	0	0	0	0	0	0	0	24276_3#18_02891	0	0	No	0	24276_2#143_03476	1232.9	0.000291842	Yes	2.45864	24276_3#61_03378	2477.87	0.000529393	Yes	4.9982
yfhA	bauC	CytoplasmicMembrane	98.6364		ABUW_1174	24276_3#18_02892	0	0	0	0	0	0	0	0	0	0	0	0	0	0	24276_3#18_02892	0	0	No	0	24276_2#143_03475	0	0	No	0	24276_3#61_03377	0	0	No	0
bauD	ferric siderophore ABC transporter, permease protein	CytoplasmicMembrane	99.0909		ABUW_1173	24276_3#18_02893	0	0	0	0	0	0	0	0	0	0	0	0	0	0	24276_3#18_02893	951.884	0.000358387	Yes	1.72106	24276_2#143_03474	0	0	No	0	24276_3#61_03376	0	0	No	0
dhbF_3	non-ribosomal peptide synthase	Cytoplasmic	95.4545		ABUW_1170	24276_3#18_02895_s1	0	0	0	0	0	0	0	0	0	0	0	0	0	0	24276_3#18_02895	265.683	0.000358387	Yes	0.48037	24276_2#143_03471	198.084	0.000291842	Yes	0.395018	0	0	0	No	0
dhbF_3	non-ribosomal peptide synthase	Cytoplasmic	95.4545		ABUW_1170	24276_3#18_02895_s2	0	0	0	0	0	0	0	0	0	0	0	0	0	0	24276_3#18_02895	265.683	0.000358387	Yes	0.48037	24276_2#143_03471	198.084	0.000291842	Yes	0.395018	0	0	0	No	0
dhbF_2	basA	Cytoplasmic	99.0909		ABUW_1169	24276_3#18_02896	0	0	0	0	0	0	0	0	0	0	0	0	0	0	24276_3#18_02896	574.294	0.000358387	Yes	1.03836	24276_2#143_03470	532.552	0.000291842	Yes	1.06201	24276_3#61_03372	379.178	0.000529393	Yes	0.764854
viuB	bauF	Cytoplasmic	99.0909		ABUW_1168	24276_3#18_02897	0	0	0	0	0	0	0	0	0	0	0	0	0	0	24276_3#18_02897	0	0	No	0	24276_2#143_03469	0	0	No	0	24276_3#61_03371	0	0	No	0
tdcB_1	putative threonine ammonia-lyase	Cytoplasmic	88.6364		ABUW_1166	24276_3#18_02899	0	0	0	0	0	0	0	0	0	0	0	0	0	0	24276_3#18_02899	59.2651	0.000358387	Yes	0.107155	24276_2#143_03467	55.5299	0.000291842	Yes	0.110737	0	0	0	No	0
group_3893	Na+-dependent transporter	CytoplasmicMembrane	94.0909		ABUW_1136	24276_3#18_02915	0	0	0	0	0	0	0	0	0	0	0	0	0	0	24276_3#18_02915	63.3054	0.785947	No	0.11446	24276_2#143_03254	61.0309	0.356295	No	0.121708	0	0	0	No	0
gloA	lactoylglutathione lyase	Cytoplasmic	100		ABUW_1135	24276_3#18_02916	0	0	0	0	0	0	0	0	0	0	0	0	0	0	24276_3#18_02916	424.137	0.000358387	Yes	0.766863	24276_2#143_03253	431.634	0.000291842	Yes	0.860763	24276_3#61_01650	295.24	0.0112155	Yes	0.595539
ampG_2	Putative transporter	CytoplasmicMembrane	90.4545		ABUW_1134	24276_3#18_02917_S1	0	0	0	0	0	0	0	0	0	0	0	0	0	0	24276_3#18_02917	106.776	0.550232	No	0.193057	24276_2#143_03252	102.345	0.570334	No	0.204096	0	0	0	No	0
ampG_2	Putative transporter	CytoplasmicMembrane	90.4545		ABUW_1134	24276_3#18_02917_S2	0	0	0	0	0	0	0	0	0	0	0	0	0	0	24276_3#18_02917	106.776	0.550232	No	0.193057	24276_2#143_03252	102.345	0.570334	No	0.204096	0	0	0	No	0
dacA	D-alanyl-D-alanine carboxypeptidase	Unknown	100		ABUW_1127	24276_3#18_02924	0	0	0	0	0	0	0	0	0	0	0	0	0	0	24276_3#18_02924	281.728	0.0192527	Yes	0.50938	24276_2#143_03245	343.361	0.000291842	Yes	0.684729	24276_3#61_01658	176.377	0.230748	No	0.355777
yjdF	Inner membrane protein yjdF	CytoplasmicMembrane	99.0909		ABUW_1121	24276_3#18_02930	0	0	0	0	0	0	0	0	0	0	0	0	0	0	24276_3#18_02930	18.0951	0.0053328	Yes	0.0327169	24276_2#143_03239	19.9469	0.000291842	Yes	0.039778	24276_3#61_01664	26.7332	0.170685	No	0.0539245
sohB	SohB	CytoplasmicMembrane	100		ABUW_1119	24276_3#18_02932	0	0	0	0	0	0	0	0	0	0	0	0	0	0	24276_3#18_02932	851.077	0.0695635	No	1.53879	24276_2#143_00974	679.922	0.252035	No	1.3559	24276_3#61_01666	0	0	No	0
pstB	phosphate transporter ATP-binding protein	CytoplasmicMembrane	100		ABUW_1118	24276_3#18_02933	0	0	0	0	0	0	0	0	0	0	0	0	0	0	24276_3#18_02933	115.836	0.10823	No	0.209438	24276_2#143_00973	149.689	0.000291842	Yes	0.298509	24276_3#61_01667	63.6138	0.909283	No	0.128318
pstC	high-affinity phosphate ABC transporter membrane protein	CytoplasmicMembrane	100		ABUW_1116	24276_3#18_02935	0	0	0	0	0	0	0	0	0	0	0	0	0	0	24276_3#18_02935	69.6281	0.000358387	Yes	0.125891	24276_2#143_00971	0	0	No	0	24276_3#61_01669	35.3906	0.377134	No	0.0713877
sphX	phosphate transporter	CytoplasmicMembrane	100		ABUW_1115	24276_3#18_02936	0	0	0	0	0	0	0	0	0	0	0	0	0	0	24276_3#18_02936	69.0933	0.000358387	Yes	0.124925	24276_2#143_00970	123.911	0.000291842	Yes	0.247103	24276_3#61_01670	36.8857	0.774621	No	0.0744035
group_5126	Aromatic amino acid transporter	CytoplasmicMembrane	99.5455		ABUW_1114	24276_3#18_02937	0	0	0	0	0	0	0	0	0	0	0	0	0	0	24276_3#18_02937	9.67001	0.000358387	Yes	0.0174839	24276_2#143_00969	12.151	0.000291842	Yes	0.0242315	24276_3#61_01671	9.52646	0.000529393	Yes	0.0192162
lrp_7	AsnC family transcriptional regulator	Cytoplasmic	100		ABUW_1112	24276_3#18_02939	0	0	0	0	0	0	0	0	0	0	0	0	0	0	24276_3#18_02939	19.2511	0.000358387	Yes	0.0348071	24276_2#143_00967	25.2835	0.000291842	Yes	0.0504202	24276_3#61_01673	31.2887	0.00142845	Yes	0.0631136
group_5309	periplasmic/secreted protein	Unknown	100		ABUW_1108	24276_3#18_02943	0	0	0	0	0	0	0	0	0	0	0	0	0	0	24276_3#18_02943	780.843	0.000358387	Yes	1.41181	24276_2#143_00963	1260.01	0.000291842	Yes	2.51271	24276_3#61_01677	1171.64	0.000529393	Yes	2.36336
mlaA	putative lipoprotein precursor (VacJ) transmembrane	OuterMembrane	99.5455		ABUW_3259	24276_3#18_02944	0	0	0	0	0	0	0	0	0	0	0	0	0	0	24276_3#18_02944	214.467	0.195284	No	0.387768	24276_2#143_03705	161.893	0.293554	No	0.322846	24276_3#61_02826	119.413	0.240084	No	0.240872
mscS_2	mechanosensitive ion channel MscS	CytoplasmicMembrane	100		ABUW_3268	24276_3#18_02953	0	0	0	0	0	0	0	0	0	0	0	0	0	0	24276_3#18_02953	0	0	No	0	24276_2#143_03696	0	0	No	0	24276_3#61_02835	0	0	No	0
group_19251	integral membrane protein	CytoplasmicMembrane	100		ABUW_3271	24276_3#18_02956	0	0	0	0	0	0	0	0	0	0	0	0	0	0	24276_3#18_02956	308.69	0.293289	No	0.558129	24276_2#143_02394	266.331	0.00415875	Yes	0.531116	24276_3#61_02838	170.852	0.798017	No	0.344632
group_1997	hypothetical protein	Cytoplasmic	97.2727		ABUW_3282	24276_3#18_02967	0	0	0	0	0	0	0	0	0	0	0	0	0	0	24276_3#18_02967	49.4247	0.120173	No	0.0893626	24276_2#143_02383	44.7453	0.515144	No	0.0892309	0	0	0	No	0
ybiA	Swarming motility protein ybiA	Cytoplasmic	93.1818		#N/A	24276_3#18_02969	0	0	0	0	0	0	0	0	0	0	0	0	0	0	24276_3#18_02969	13.5231	0.775915	No	0.0244505	24276_2#143_02381	5.28661	0.0392061	Yes	0.0105425	0	0	0	No	0
yqaA	Inner membrane protein yqaA	CytoplasmicMembrane	100		ABUW_3287	24276_3#18_02973	0	0	0	0	0	0	0	0	0	0	0	0	0	0	24276_3#18_02973	33.2958	0.70844	No	0.0602007	24276_2#143_02377	33.1213	0.0923545	No	0.0660504	24276_3#61_02855	18.598	0.870304	No	0.0375147
group_1582	putative DNA uptake protein ComEA	CytoplasmicMembrane	99.0909		ABUW_3299	24276_3#18_02985	0	0	0	0	0	0	0	0	0	0	0	0	0	0	24276_3#18_02985	0	0	No	0	24276_2#143_02365	72.1521	0.269873	No	0.143885	24276_3#61_02867	0	0	No	0
pntB	pyridine nucleotide transhydrogenase, beta subunit	CytoplasmicMembrane	100		ABUW_3312	24276_3#18_02998	0	0	0	0	0	0	0	0	0	0	0	0	0	0	24276_3#18_02998	84.8093	0.000358387	Yes	0.15334	24276_2#143_02352	101.069	0.000291842	Yes	0.201551	24276_3#61_02880	18.0619	0.102596	No	0.0364333
pntA	NAD/NADP transhydrogenase alpha subunit	CytoplasmicMembrane	100		ABUW_3313	24276_3#18_02999	0	0	0	0	0	0	0	0	0	0	0	0	0	0	24276_3#18_02999	116.854	0.000358387	Yes	0.211279	24276_2#143_02351	171.88	0.000291842	Yes	0.342762	24276_3#61_02881	39.1588	0.219453	No	0.0789887
pntA-1	pyridine nucleotide transhydrogenase (proton pump), alpha subunit (part1)	CytoplasmicMembrane	100		ABUW_3314	24276_3#18_03000	0	0	0	0	0	0	0	0	0	0	0	0	0	0	24276_3#18_03000	77.595	0.000358387	Yes	0.140296	24276_2#143_02350	88.1547	0.000291842	Yes	0.175798	24276_3#61_02882	18.4201	0.859251	No	0.0371559
ygaY	MFS transporter, YNFM family, putative membrane transport protein	CytoplasmicMembrane	99.5455		ABUW_3317	24276_3#18_03003	0	0	0	0	0	0	0	0	0	0	0	0	0	0	24276_3#18_03003	42.7727	0.0167285	Yes	0.0773354	24276_2#143_02347	36.2309	0.468632	No	0.0722515	24276_3#61_02885	31.8038	0.685795	No	0.0641526
group_4567	hypothetical protein	Cytoplasmic	97.7273		ABUW_3351	24276_3#18_03014	0	0	0	0	0	0	0	0	0	0	0	0	0	0	24276_3#18_03014	75.2566	0.000358387	Yes	0.136068	24276_2#143_02336	18.5813	0.000291842	Yes	0.0370547	0	0	0	No	0
nemR_2	transcriptional regulator	Cytoplasmic	83.6364		ABUW_3352	24276_3#18_03015	0	0	0	0	0	0	0	0	0	0	0	0	0	0	24276_3#18_03015	25.3508	0.000358387	Yes	0.0458357	24276_2#143_02335	6.52376	0.000291842	Yes	0.0130097	0	0	0	No	0
gabP_1	gabP	CytoplasmicMembrane	100		ABUW_0201	24276_3#18_03028	0	0	0	0	0	0	0	0	0	0	0	0	0	0	24276_3#18_03028	19.092	0.000358387	Yes	0.0345194	24276_2#143_00728	21.0549	0.000291842	Yes	0.0419876	24276_3#61_01377	12.486	0.66463	No	0.025186
group_1937	putative branched-chain amino acid permease (azaleucine resistance)	CytoplasmicMembrane	100		ABUW_0199	24276_3#18_03030	0	0	0	0	0	0	0	0	0	0	0	0	0	0	24276_3#18_03030	0	0	No	0	24276_2#143_00730	0	0	No	0	24276_3#61_01375	16.4792	0.00383368	Yes	0.0332408
group_3618	Putative inner membrane protein	CytoplasmicMembrane	97.2727		ABUW_0198	24276_3#18_03031	0	0	0	0	0	0	0	0	0	0	0	0	0	0	24276_3#18_03031	36.4653	0.000988043	Yes	0.0659313	24276_2#143_00731	31.7487	0.648456	No	0.0633131	0	0	0	No	0
yajR	MFS family transporter	CytoplasmicMembrane	100		ABUW_0196	24276_3#18_03033	0	0	0	0	0	0	0	0	0	0	0	0	0	0	24276_3#18_03033	99.8247	0.508902	No	0.180489	24276_2#143_00733	102.043	0.915701	No	0.203494	24276_3#61_01372	124.97	0.946553	No	0.252082
group_5267	Putative integral membrane protein	CytoplasmicMembrane	99.5455		ABUW_0195	24276_3#18_03034	0	0	0	0	0	0	0	0	0	0	0	0	0	0	24276_3#18_03034	181.022	0.0989271	No	0.327298	24276_2#143_00734	196.604	0.000291842	Yes	0.392067	24276_3#61_01371	113.266	0.412603	No	0.228473
ydgC	Membrane protein glpM	CytoplasmicMembrane	100		ABUW_0193	24276_3#18_03036	0	0	0	0	0	0	0	0	0	0	0	0	0	0	24276_3#18_03036	59.3826	0.259576	No	0.107367	24276_2#143_00736	293.126	0.239333	No	0.584551	24276_3#61_01369	49.8849	0.295384	No	0.100625
group_4363	Predicted membrane protein	CytoplasmicMembrane	100		ABUW_0192	24276_3#18_03037	0	0	0	0	0	0	0	0	0	0	0	0	0	0	24276_3#18_03037	48.1641	0.778085	No	0.0870834	24276_2#143_00737	513.583	0.949717	No	1.02419	24276_3#61_01368	20.5349	0.859251	No	0.0414217
group_3464	34 kDa Outer Membrane Protein	OuterMembrane	93.6364		ABUW_0187	24276_3#18_03042	0	0	0	0	0	0	0	0	0	0	0	0	0	0	24276_3#18_03042	1308.82	0.93474	No	2.36642	24276_2#143_00743	1564.57	0.000291842	Yes	3.12006	0	0	0	No	0
yjcH_1	Inner membrane protein yjcH	CytoplasmicMembrane	100		ABUW_0183	24276_3#18_03046	0	0	0	0	0	0	0	0	0	0	0	0	0	0	24276_3#18_03046	805.471	0.689996	No	1.45634	24276_2#143_00747	402.86	0.0620373	No	0.803382	24276_3#61_01359	222.287	0.000529393	Yes	0.448383
group_19307	hypothetical protein	Unknown	100		ABUW_0181	24276_3#18_03048	0	0	0	0	0	0	0	0	0	0	0	0	0	0	24276_3#18_03048	168.977	0.000358387	Yes	0.30552	24276_2#143_00749	186.733	0.000291842	Yes	0.372382	24276_3#61_01357	298.431	0.743852	No	0.601976
fhuA_1	TonB-dependent receptor protein	OuterMembrane	92.2727		ABUW_0159	24276_3#18_03072_s1	0	0	0	0	0	0	0	0	0	0	0	0	0	0	24276_3#18_03072	145.919	0.000358387	Yes	0.26383	24276_2#143_01566	196.229	0.000291842	Yes	0.391319	0	0	0	No	0
fhuA_1	TonB-dependent receptor protein	OuterMembrane	92.2727		ABUW_0159	24276_3#18_03072_s2	0	0	0	0	0	0	0	0	0	0	0	0	0	0	24276_3#18_03072	145.919	0.000358387	Yes	0.26383	24276_2#143_01566	196.229	0.000291842	Yes	0.391319	0	0	0	No	0
group_5423	Uncharacterized protein family UPF0016	CytoplasmicMembrane	100		ABUW_0158	24276_3#18_03073	0	0	0	0	0	0	0	0	0	0	0	0	0	0	24276_3#18_03073	35.6681	0.241056	No	0.0644899	24276_2#143_01567	41.84	0.448861	No	0.0834371	24276_3#61_01333	12.5161	0.1183	No	0.0252467
group_2761	hypothetical protein	CytoplasmicMembrane	99.5455		ABUW_0157	24276_3#18_03075	0	0	0	0	0	0	0	0	0	0	0	0	0	0	24276_3#18_03075	149.171	0.523175	No	0.269709	24276_2#143_01568	50.9812	0.00102055	Yes	0.101666	24276_3#61_01332	87.6155	0.429134	No	0.176732
lytM_2	EsvJ	OuterMembrane	100		ABUW_0154	24276_3#18_03078	0	0	0	0	0	0	0	0	0	0	0	0	0	0	24276_3#18_03078	825.178	0.000358387	Yes	1.49197	24276_2#143_01571	767.455	0.00165876	Yes	1.53046	24276_3#61_01329	469.441	0.0708078	No	0.946927
group_5425	hypothetical protein	Unknown	100		ABUW_0153	24276_3#18_03079	0	0	0	0	0	0	0	0	0	0	0	0	0	0	24276_3#18_03079	995.34	0.000358387	Yes	1.79963	24276_2#143_01572	966.478	0.000291842	Yes	1.92735	24276_3#61_01328	553.483	0.00422704	Yes	1.11645
murG	murG	CytoplasmicMembrane	100		ABUW_0146	24276_3#18_03086	0	0	0	0	0	0	0	0	0	0	0	0	0	0	24276_3#18_03086	197.114	0.721577	No	0.356393	24276_2#143_01579	211.086	0.746375	No	0.420947	24276_3#61_01321	153.727	0.890872	No	0.310088
fhuA_4	TonB-dependent siderophore receptor	OuterMembrane	90		ABUW_2828	24276_3#18_03102_s2	0	0	0	0	0	0	0	0	0	0	0	0	0	0	24276_3#18_03102	101.487	0.000358387	Yes	0.183494	24276_2#143_02977	88.2546	0.000291842	Yes	0.175997	0	0	0	No	0
mltD	ABUW_0293	OuterMembrane	99.5455		ABUW_2840	24276_3#18_03108_S1	0	0	0	0	0	0	0	0	0	0	0	0	0	0	24276_3#18_03108	258.899	0.295589	No	0.468104	24276_2#143_02971	305.417	0.236849	No	0.609061	24276_3#61_03077	237.772	0.398252	No	0.479619
mltD	soluble lytic murein transglycosylase	OuterMembrane	99.5455		ABUW_2840	24276_3#18_03108_s1	0	0	0	0	0	0	0	0	0	0	0	0	0	0	24276_3#18_03108	258.899	0.295589	No	0.468104	24276_2#143_02971	305.417	0.236849	No	0.609061	24276_3#61_03077	237.772	0.398252	No	0.479619
mltD	soluble lytic murein transglycosylase	OuterMembrane	99.5455		ABUW_2840	24276_3#18_03108_S2	0	0	0	0	0	0	0	0	0	0	0	0	0	0	24276_3#18_03108	258.899	0.295589	No	0.468104	24276_2#143_02971	305.417	0.236849	No	0.609061	24276_3#61_03077	237.772	0.398252	No	0.479619
mltD	soluble lytic murein transglycosylase	OuterMembrane	99.5455		ABUW_2840	24276_3#18_03108_s2	0	0	0	0	0	0	0	0	0	0	0	0	0	0	24276_3#18_03108	258.899	0.295589	No	0.468104	24276_2#143_02971	305.417	0.236849	No	0.609061	24276_3#61_03077	237.772	0.398252	No	0.479619
argO	Lysine exporter protein	CytoplasmicMembrane	100		ABUW_2850	24276_3#18_03118	0	0	0	0	0	0	0	0	0	0	0	0	0	0	24276_3#18_03118	30.0253	0.41423	No	0.0542874	24276_2#143_02961	15.121	0.000291842	Yes	0.0301542	24276_3#61_03067	57.3654	0.000529393	Yes	0.115714
czcD_2	Co/Zn/Cd efflux system	CytoplasmicMembrane	100		ABUW_2851	24276_3#18_03119	0	0	0	0	0	0	0	0	0	0	0	0	0	0	24276_3#18_03119	18.5246	0.00341846	Yes	0.0334935	24276_2#143_02960	17.4591	0.000291842	Yes	0.0348169	24276_3#61_03066	27.0236	0.855325	No	0.0545103
cirA_2	TonB-dependent receptor	OuterMembrane	83.6364		ABUW_1202	24276_3#18_03178_s1	0	0	0	0	0	0	0	0	0	0	0	0	0	0	24276_3#18_03178	7.35582	0.0208819	Yes	0.0132997	24276_2#143_00286	6.8352	0.00561858	Yes	0.0136307	0	0	0	No	0
cirA_2	TonB-dependent receptor	OuterMembrane	83.6364		ABUW_1202	24276_3#18_03178_s2	0	0	0	0	0	0	0	0	0	0	0	0	0	0	24276_3#18_03178	7.35582	0.0208819	Yes	0.0132997	24276_2#143_00286	6.8352	0.00561858	Yes	0.0136307	0	0	0	No	0
ubiA	ubiA	CytoplasmicMembrane	100		ABUW_1209	24276_3#18_03185	0	0	0	0	0	0	0	0	0	0	0	0	0	0	24276_3#18_03185	134.309	0.191466	No	0.242838	24276_2#143_00293	121.415	0.730948	No	0.242125	24276_3#61_02097	117.604	0.572105	No	0.237223
group_2349	hypothetical protein	CytoplasmicMembrane	96.8182		ABUW_1211	24276_3#18_03187	0	0	0	0	0	0	0	0	0	0	0	0	0	0	24276_3#18_03187	65.5523	0.282703	No	0.118522	24276_2#143_00295	53.4012	0.964607	No	0.106492	0	0	0	No	0
sodB	superoxide dismutase	Periplasmic	100		ABUW_1216	24276_3#18_03192	0	0	0	0	0	0	0	0	0	0	0	0	0	0	24276_3#18_03192	1214.79	0.000358387	Yes	2.19641	24276_2#143_00300	1271.39	0.000291842	Yes	2.5354	24276_3#61_02104	922.323	0.00185658	Yes	1.86045
rsmE_2	RNA methyltransferase family protein	Unknown	100		ABUW_1222	24276_3#18_03198	0	0	0	0	0	0	0	0	0	0	0	0	0	0	24276_3#18_03198	47.5291	0.489539	No	0.0859352	24276_2#143_00306	58.9664	0.29534	No	0.117591	24276_3#61_02110	32.8799	0.0476454	Yes	0.0663233
group_3571	bacteriocin/lantibiotic ABC transporter	Cytoplasmic	95		ABUW_1225	24276_3#18_03201	0	0	0	0	0	0	0	0	0	0	0	0	0	0	24276_3#18_03201	17.2275	0.989386	No	0.0311483	24276_2#143_00309	21.9155	0.693646	No	0.0437038	0	0	0	No	0
group_2350	signal pepetide	CytoplasmicMembrane	99.5455		ABUW_1230	24276_3#18_03206	0	0	0	0	0	0	0	0	0	0	0	0	0	0	24276_3#18_03206	0	0	No	0	24276_2#143_00314	0	0	No	0	24276_3#61_02118	0	0	No	0
yhjX	MFS transporter	CytoplasmicMembrane	100		ABUW_1231	24276_3#18_03207	0	0	0	0	0	0	0	0	0	0	0	0	0	0	24276_3#18_03207	162.477	0.965631	No	0.293767	24276_2#143_00315	161.877	0.769383	No	0.322814	24276_3#61_02119	178.279	0.818981	No	0.359613
narT	nitrate/nitrite transporter	CytoplasmicMembrane	100		ABUW_1232	24276_3#18_03208	0	0	0	0	0	0	0	0	0	0	0	0	0	0	24276_3#18_03208	4.23406	0.0388188	Yes	0.00765542	24276_2#143_00316	6.95218	0.0144652	Yes	0.013864	24276_3#61_02120	9.39096	0.21027	No	0.0189429
group_4308	Protein of unknown function (DUF962)	CytoplasmicMembrane	99.5455		ABUW_1241	24276_3#18_03218	0	0	0	0	0	0	0	0	0	0	0	0	0	0	24276_3#18_03218	66.041	0.00187951	Yes	0.119406	24276_2#143_00326	36.3983	0.000291842	Yes	0.0725853	24276_3#61_02130	68.6797	0.254453	No	0.138536
mltB_1	mltB	CytoplasmicMembrane	100		ABUW_1243	24276_3#18_03220	0	0	0	0	0	0	0	0	0	0	0	0	0	0	24276_3#18_03220	122.13	0.416835	No	0.220818	24276_2#143_00328	165.469	0.00953141	Yes	0.329978	24276_3#61_02132	102.258	0.696129	No	0.206268
yadH	multidrug ABC transporter permease	CytoplasmicMembrane	100		ABUW_1247	24276_3#18_03224	0	0	0	0	0	0	0	0	0	0	0	0	0	0	24276_3#18_03224	0	0	No	0	24276_2#143_00332	0	0	No	0	24276_3#61_02136	0	0	No	0
rhtC_3	threonine efflux system	CytoplasmicMembrane	99.5455		ABUW_3052	24276_3#18_03249	0	0	0	0	0	0	0	0	0	0	0	0	0	0	24276_3#18_03249	169.709	0.000358387	Yes	0.306843	24276_2#143_02264	89.2751	0.00186387	Yes	0.178032	24276_3#61_02983	173.723	0.583441	No	0.350423
group_19140	hypothetical protein	Unknown	100		ABUW_3051	24276_3#18_03250	0	0	0	0	0	0	0	0	0	0	0	0	0	0	24276_3#18_03250	210.104	0.00746194	Yes	0.37988	24276_2#143_02262	225.975	0.0677858	No	0.450638	24276_3#61_02981	227.984	0.965421	No	0.459875
group_6989	hypothetical protein	CytoplasmicMembrane	99.5455		ABUW_3047	24276_3#18_03254	0	0	0	0	0	0	0	0	0	0	0	0	0	0	24276_3#18_03254	76.7479	0.941813	No	0.138764	24276_2#143_02258	54.8051	0.564379	No	0.109292	24276_3#61_02977	53.5627	0.494371	No	0.108043
group_6985	putative hemolysin	Cytoplasmic	100		ABUW_3039	24276_3#18_03262	0	0	0	0	0	0	0	0	0	0	0	0	0	0	24276_3#18_03262	8.24636	0.914738	No	0.0149099	24276_2#143_02250	15.2168	0.428894	No	0.0303453	24276_3#61_02970	8.54248	0.340734	No	0.0172314
group_6983	Hemerythrin-like metal-binding protein	Cytoplasmic	100		ABUW_3037	24276_3#18_03264	0	0	0	0	0	0	0	0	0	0	0	0	0	0	24276_3#18_03264	282.444	0.000358387	Yes	0.510674	24276_2#143_02248	51.5387	0.000291842	Yes	0.102778	24276_3#61_02968	204.518	0.000529393	Yes	0.412541
group_10831	hypothetical protein	CytoplasmicMembrane	99.5455		ABUW_3036	24276_3#18_03265	0	0	0	0	0	0	0	0	0	0	0	0	0	0	24276_3#18_03265	0	0	No	0	24276_2#143_02247	659.448	0.329969	No	1.31507	24276_3#61_02967	469.481	0.900212	No	0.947007
smpA	smpA	OuterMembrane	100		ABUW_3034	24276_3#18_03267	0	0	0	0	0	0	0	0	0	0	0	0	0	0	24276_3#18_03267	657.961	0.81562	No	1.18963	24276_2#143_02245	651.948	0.950914	No	1.30011	24276_3#61_02965	505.106	0.907405	No	1.01887
pilT_1	Tfp pilus assembly protein, pilus retraction ATPase PilT	Cytoplasmic	100		ABUW_3031	24276_3#18_03270	0	0	0	0	0	0	0	0	0	0	0	0	0	0	24276_3#18_03270	19.7577	0.815052	No	0.035723	24276_2#143_02242	10.9308	0.000789636	Yes	0.0217982	24276_3#61_02962	18.3166	0.0095951	Yes	0.0369471
group_4551	hypothetical protein	CytoplasmicMembrane	99.5455		ABUW_3025	24276_3#18_03276	0	0	0	0	0	0	0	0	0	0	0	0	0	0	24276_3#18_03276	82.2904	0.048529	Yes	0.148786	24276_2#143_02236	79.0101	0.242108	No	0.157562	24276_3#61_02956	105.603	0.362564	No	0.213016
thiO_1	glycine/D-amino acid oxidase (deaminating)	CytoplasmicMembrane	100		ABUW_3023	24276_3#18_03278	0	0	0	0	0	0	0	0	0	0	0	0	0	0	24276_3#18_03278	0	0	No	0	24276_2#143_02234	0	0	No	0	24276_3#61_02954	0	0	No	0
emrB_3	multidrug resistance protein B	CytoplasmicMembrane	100		ABUW_3019	24276_3#18_03282	0	0	0	0	0	0	0	0	0	0	0	0	0	0	24276_3#18_03282	23.9287	0.107255	No	0.0432644	24276_2#143_02230	15.8308	0.105597	No	0.0315697	24276_3#61_02950	14.6736	0.94089	No	0.0295987
lptF	YjgP/YjgQ family permease	CytoplasmicMembrane	100		ABUW_3645	24276_3#18_03298	0	0	0	0	0	0	0	0	0	0	0	0	0	0	24276_3#18_03298	0	0	No	0	24276_2#143_00022	0	0	No	0	24276_3#61_01152	246.463	0.93574	No	0.49715
group_6582	putative periplasmic carboxyl-terminal protease	CytoplasmicMembrane	100		ABUW_3642	24276_3#18_03301	0	0	0	0	0	0	0	0	0	0	0	0	0	0	24276_3#18_03301	62.5786	0.872818	No	0.113146	24276_2#143_00025	72.199	0.233414	No	0.143979	24276_3#61_01149	44.5618	0.455851	No	0.0898872
pilS	sensor protein	CytoplasmicMembrane	98.6364		ABUW_3640	24276_3#18_03303	0	0	0	0	0	0	0	0	0	0	0	0	0	0	24276_3#18_03303	17.4796	0.842854	No	0.0316041	24276_2#143_00027	15.5817	0.801645	No	0.031073	24276_3#61_01147	13.4093	0.200174	No	0.0270484
dsbC_2	dsbC	Unknown	100		ABUW_3635	24276_3#18_03308	0	0	0	0	0	0	0	0	0	0	0	0	0	0	24276_3#18_03308	250.559	0.0696515	No	0.453025	24276_2#143_00032	223.577	0.0233953	Yes	0.445856	24276_3#61_01142	126.584	0.77862	No	0.255337
group_3060	hypothetical protein	CytoplasmicMembrane	99.5455		ABUW_3631	24276_3#18_03312	0	0	0	0	0	0	0	0	0	0	0	0	0	0	24276_3#18_03312	2675.98	0.000358387	Yes	4.83832	24276_2#143_00036	2859.65	0.000291842	Yes	5.7027	24276_3#61_01138	2865.58	0.000529393	Yes	5.78027
ftsW	ftsW	CytoplasmicMembrane	100		ABUW_3629	24276_3#18_03314	0	0	0	0	0	0	0	0	0	0	0	0	0	0	24276_3#18_03314	169.691	0.0643592	No	0.306811	24276_2#143_00038	198.379	0.0370443	Yes	0.395607	24276_3#61_01136	143.143	0.642687	No	0.288739
group_3553	Permease DMT superfamily	CytoplasmicMembrane	99.5455		ABUW_3621	24276_3#18_03323	0	0	0	0	0	0	0	0	0	0	0	0	0	0	24276_3#18_03323	38.9439	0.648083	No	0.0704127	24276_2#143_00047	24.4641	0.0134648	Yes	0.0487862	24276_3#61_01127	0	0	No	0
tolC	channel-tunnel spanning the outer membrane and periplasm segregation of daughter chromosomes	OuterMembrane	100		ABUW_3620	24276_3#18_03324	0	0	0	0	0	0	0	0	0	0	0	0	0	0	24276_3#18_03324	57.8132	0.957351	No	0.104529	24276_2#143_00048	58.7211	0.0603537	No	0.117101	24276_3#61_01126	61.6183	0.662954	No	0.124293
ypdA	Alginate biosynthesis protein	CytoplasmicMembrane	99.5455		ABUW_3616	24276_3#18_03328	0	0	0	0	0	0	0	0	0	0	0	0	0	0	24276_3#18_03328	18.5915	0.0540665	No	0.0336145	24276_2#143_00052	14.8211	0.044503	Yes	0.0295562	24276_3#61_01122	16.0516	0.237921	No	0.0323783
group_4272	hypothetical protein	CytoplasmicMembrane	100		ABUW_3612	24276_3#18_03332	0	0	0	0	0	0	0	0	0	0	0	0	0	0	24276_3#18_03332	87.382	0.430775	No	0.157992	24276_2#143_00056	70.8423	0.190971	No	0.141273	24276_3#61_01118	51.6659	0.681502	No	0.104217
pulD	PulD	OuterMembrane	85.9091		ABUW_3606	24276_3#18_03338_s1	0	0	0	0	0	0	0	0	0	0	0	0	0	0	24276_3#18_03338	128.552	0.229558	No	0.232429	24276_2#143_00062	117.663	0.0153503	Yes	0.234643	0	0	0	No	0
pulD	PulD	OuterMembrane	85.9091		ABUW_3606	24276_3#18_03338_s2	0	0	0	0	0	0	0	0	0	0	0	0	0	0	24276_3#18_03338	128.552	0.229558	No	0.232429	24276_2#143_00062	117.663	0.0153503	Yes	0.234643	0	0	0	No	0
group_8959	putative RND type efflux pump involved in aminoglycoside resistance (AdeT)	Unknown	93.6364		ABUW_0009	24276_3#18_03352	0	0	0	0	0	0	0	0	0	0	0	0	0	0	24276_3#18_03352	1018.73	0.30368	No	1.84192	24276_2#143_03384	435.519	0.395779	No	0.86851	0	0	0	No	0
yheS_2	ABC transporter ATPase	Cytoplasmic	100		ABUW_0007	24276_3#18_03354	0	0	0	0	0	0	0	0	0	0	0	0	0	0	24276_3#18_03354	36.2358	0.533235	No	0.0655163	24276_2#143_03386	43.976	0.0840408	No	0.0876968	24276_3#61_03228	28.3171	0.419155	No	0.0571195
dedA_2	Putative DedA family protein	CytoplasmicMembrane	100		ABUW_0006	24276_3#18_03355	0	0	0	0	0	0	0	0	0	0	0	0	0	0	24276_3#18_03355	60.5884	0.093014	No	0.109547	24276_2#143_03387	45.0235	0.206693	No	0.0897857	24276_3#61_03227	67.2807	0.0274658	Yes	0.135714
czcD_3	putative metal transporter	CytoplasmicMembrane	99.5455		ABUW_3900	24276_3#18_03367	0	0	0	0	0	0	0	0	0	0	0	0	0	0	24276_3#18_03367	6.44681	0.0464911	Yes	0.0116562	24276_2#143_03399	6.81638	0.69097	No	0.0135932	24276_3#61_03215	11.1266	0.824902	No	0.0224439
dsbC_3	protein-disulfide isomerase	Periplasmic	100		ABUW_3899	24276_3#18_03368	0	0	0	0	0	0	0	0	0	0	0	0	0	0	24276_3#18_03368	110.223	0.340176	No	0.199289	24276_2#143_03400	115.577	0.508808	No	0.230483	24276_3#61_03214	76.4039	0.33251	No	0.154117
group_19147	transglycosylase-associated protein	CytoplasmicMembrane	100		ABUW_3898	24276_3#18_03369	0	0	0	0	0	0	0	0	0	0	0	0	0	0	24276_3#18_03369	3416.7	0.000358387	Yes	6.17758	24276_2#143_03401	2562.43	0.000291842	Yes	5.10999	24276_3#61_03213	4175.88	0.290042	No	8.42332
alx	integral membrane protein TerC	CytoplasmicMembrane	100		ABUW_3891	24276_3#18_03376	0	0	0	0	0	0	0	0	0	0	0	0	0	0	24276_3#18_03376	50.3003	0.000358387	Yes	0.0909457	24276_2#143_03408	48.8575	0.000291842	Yes	0.0974314	24276_3#61_03206	38.1386	0.000529393	Yes	0.0769308
ybjG	membrane-associated phospholipid phosphatase	CytoplasmicMembrane	100		ABUW_3890	24276_3#18_03378	0	0	0	0	0	0	0	0	0	0	0	0	0	0	24276_3#18_03378	23.3024	0.828713	No	0.042132	24276_2#143_03410	16.1052	0.0173993	Yes	0.0321169	24276_3#61_03204	15.0639	0.342786	No	0.0303859
group_1505	low temperature requirement protein LtrA	CytoplasmicMembrane	88.1818		ABUW_3889	24276_3#18_03379	0	0	0	0	0	0	0	0	0	0	0	0	0	0	24276_3#18_03379	86.7926	0.0215878	Yes	0.156926	24276_2#143_03411	39.3243	0.446171	No	0.0784204	0	0	0	No	0
group_4702	transmembrane signal peptide protein	CytoplasmicMembrane	100		ABUW_3887	24276_3#18_03381	0	0	0	0	0	0	0	0	0	0	0	0	0	0	24276_3#18_03381	99.0766	0.230165	No	0.179136	24276_2#143_03413	79.4115	0.902775	No	0.158362	24276_3#61_03201	95.1783	0.82807	No	0.191988
mltB_2	transglycosylase	CytoplasmicMembrane	100		ABUW_3883	24276_3#18_03384	0	0	0	0	0	0	0	0	0	0	0	0	0	0	24276_3#18_03384	394.409	0.0580922	No	0.713113	24276_2#143_03416	345.335	0.10092	No	0.688666	24276_3#61_03198	268.325	0.224987	No	0.541248
group_2047	peptidase	OuterMembrane	97.2727		ABUW_3880	24276_3#18_03387	0	0	0	0	0	0	0	0	0	0	0	0	0	0	24276_3#18_03387	6.01418	0.626051	No	0.010874	24276_2#143_03419	4.12913	0.670727	No	0.00823429	0	0	0	No	0
group_1740	signal peptide	OuterMembrane	98.1818		ABUW_3079	24276_3#18_03417	0	0	0	0	0	0	0	0	0	0	0	0	0	0	24276_3#18_03417	10.314	0.292595	No	0.0186483	24276_2#143_01164	7.44222	0.101592	No	0.0148412	24276_3#61_01591	7.93864	0.340498	No	0.0160133
caiT	Betaine/choline/glycine transport protein	CytoplasmicMembrane	99.0909		ABUW_3076	24276_3#18_03420	0	0	0	0	0	0	0	0	0	0	0	0	0	0	24276_3#18_03420	17.8207	0.888874	No	0.0322208	24276_2#143_01167	12.2717	0.558936	No	0.0244722	24276_3#61_01594	8.31922	0.00185658	Yes	0.016781
group_6786	Predicted membrane protein	CytoplasmicMembrane	100		ABUW_3066	24276_3#18_03430	0	0	0	0	0	0	0	0	0	0	0	0	0	0	24276_3#18_03430	513.493	0.291062	No	0.928424	24276_2#143_01177	758.359	0.467757	No	1.51232	24276_3#61_01604	554.352	0.464704	No	1.1182
gntT	gntT	CytoplasmicMembrane	100		ABUW_3392	24276_3#18_03438	0	0	0	0	0	0	0	0	0	0	0	0	0	0	24276_3#18_03438	337.523	0.427155	No	0.61026	24276_2#143_02275	219.051	0.210913	No	0.436831	24276_3#61_00895	136.198	0.00672291	Yes	0.27473
prc	Carboxy-terminal protease for penicillin-binding protein	CytoplasmicMembrane	100		ABUW_3385	24276_3#18_03445	0	0	0	0	0	0	0	0	0	0	0	0	0	0	24276_3#18_03445	462.134	0.184374	No	0.835564	24276_2#143_02282	471.41	0.176023	No	0.940084	24276_3#61_00888	294.739	0.890139	No	0.594529
ndk	nucleoside diphosphate kinase	Extracellular	100		ABUW_3381	24276_3#18_03449	0	0	0	0	0	0	0	0	0	0	0	0	0	0	24276_3#18_03449	2174.15	0.848152	No	3.93098	24276_2#143_02286	2616.54	0.148434	No	5.21789	24276_3#61_00884	1532.33	0.967949	No	3.09092
pilF	type 4 fimbrial biogenesis protein	OuterMembrane	100		ABUW_3379	24276_3#18_03451	0	0	0	0	0	0	0	0	0	0	0	0	0	0	24276_3#18_03451	0	0	No	0	24276_2#143_02288	0	0	No	0	24276_3#61_00882	435.635	0.593596	No	0.878735
engA	GTP-binding protein EngA	CytoplasmicMembrane	100		ABUW_3373	24276_3#18_03457	0	0	0	0	0	0	0	0	0	0	0	0	0	0	24276_3#18_03457	135.064	0.191466	No	0.244203	24276_2#143_02294	144.898	0.0119814	Yes	0.288955	24276_3#61_00876	73.9254	0.664403	No	0.149118
group_19005	Predicted membrane protein	CytoplasmicMembrane	100		ABUW_3366	24276_3#18_03464	0	0	0	0	0	0	0	0	0	0	0	0	0	0	24276_3#18_03464	1105.42	0.650869	No	1.99866	24276_2#143_02320	460.698	0.770419	No	0.918722	24276_3#61_02912	641.904	0.159569	No	1.29481
macB	macrolide transport protein	CytoplasmicMembrane	100		ABUW_3363	24276_3#18_03467	0	0	0	0	0	0	0	0	0	0	0	0	0	0	24276_3#18_03467	83.429	0.000358387	Yes	0.150844	24276_2#143_02323	285.308	0.000291842	Yes	0.56896	24276_3#61_02909	107.371	0.000529393	Yes	0.216582
group_9216	signal peptide	OuterMembrane	91.3636		ABUW_3683	24276_3#18_03487	0	0	0	0	0	0	0	0	0	0	0	0	0	0	24276_3#18_03487	19.0206	0.278304	No	0.0343903	0	0	0	No	0	0	0	0	No	0
oprD_3	putative outer membrane protein	OuterMembrane	85		ABUW_3685	24276_3#18_03488	0	0	0	0	0	0	0	0	0	0	0	0	0	0	24276_3#18_03488	853.844	0.000358387	Yes	1.5438	24276_2#143_03558	374.535	0.000291842	Yes	0.746896	0	0	0	No	0
group_19277	MAPEG family	CytoplasmicMembrane	100		ABUW_3687	24276_3#18_03490	0	0	0	0	0	0	0	0	0	0	0	0	0	0	24276_3#18_03490	164.556	0.634347	No	0.297526	24276_2#143_03560	132.894	0.574732	No	0.265017	24276_3#61_03438	86.2694	0.876156	No	0.174017
group_8995	hypothetical protein	CytoplasmicMembrane	99.5455		ABUW_3688	24276_3#18_03491	0	0	0	0	0	0	0	0	0	0	0	0	0	0	24276_3#18_03491	123.1	0.62576	No	0.222572	24276_2#143_03561	91.5017	0.239333	No	0.182472	24276_3#61_03439	63.5473	0.852931	No	0.128184
naiP_3	major facilitator superfamily permease	CytoplasmicMembrane	99.5455		ABUW_3691	24276_3#18_03494	0	0	0	0	0	0	0	0	0	0	0	0	0	0	24276_3#18_03494	72.6617	0.372671	No	0.131376	24276_2#143_03564	84.44	0.131595	No	0.16839	24276_3#61_03442	59.284	0.511525	No	0.119584
hsrA	major facilitator superfamily permease	CytoplasmicMembrane	99.5455		ABUW_3697	24276_3#18_03499	0	0	0	0	0	0	0	0	0	0	0	0	0	0	24276_3#18_03499	46.7614	0.752783	No	0.0845472	24276_2#143_03636	57.802	0.184202	No	0.115269	24276_3#61_03447	51.2661	0.868523	No	0.103411
group_7248	putative signal peptide-containing protein	Unknown	99.0909		ABUW_3702	24276_3#18_03503	0	0	0	0	0	0	0	0	0	0	0	0	0	0	24276_3#18_03503	247.585	0.974411	No	0.447647	24276_2#143_03640	133.179	0.000291842	Yes	0.265585	24276_3#61_03451	161.018	0.233169	No	0.324795
group_2543	Protein of unknown function (DUF2938)	CytoplasmicMembrane	98.6364		ABUW_3706	24276_3#18_03507	0	0	0	0	0	0	0	0	0	0	0	0	0	0	24276_3#18_03507	14.959	0.000988043	Yes	0.0270467	24276_2#143_03644	11.7567	0.142725	No	0.0234452	24276_3#61_03455	14.9415	0.233574	No	0.030139
groEL	chaperonin GroEL	Cytoplasmic	100		ABUW_0918	24276_3#18_03514	0	0	0	0	0	0	0	0	0	0	0	0	0	0	24276_3#18_03514	2066.1	0.774895	No	3.73562	24276_2#143_00787	1335.37	0.400535	No	2.66299	24276_3#61_00588	1540.67	0.599212	No	3.10774
kgtP_2	kgtP	CytoplasmicMembrane	100		ABUW_0910	24276_3#18_03521	0	0	0	0	0	0	0	0	0	0	0	0	0	0	24276_3#18_03521	206.741	0.561103	No	0.373799	24276_2#143_00779	180.323	0.38055	No	0.359599	24276_3#61_00595	129.531	0.0518464	No	0.261282
phoD	alkaline phosphatase D	Extracellular	97.2727		ABUW_0904	24276_3#18_03527	0	0	0	0	0	0	0	0	0	0	0	0	0	0	24276_3#18_03527	5.69684	0.175883	No	0.0103002	24276_2#143_00773	5.84539	0.0871086	No	0.0116569	0	0	0	No	0
group_6722	hypothetical protein	Cytoplasmic	100		ABUW_0901	24276_3#18_03530	0	0	0	0	0	0	0	0	0	0	0	0	0	0	24276_3#18_03530	29.6119	0.252037	No	0.05354	24276_2#143_00770	21.5569	0.0241087	Yes	0.0429887	24276_3#61_00604	57.3758	0.139016	No	0.115735
ftsH	cell division protein	CytoplasmicMembrane	100		ABUW_0899	24276_3#18_03532	0	0	0	0	0	0	0	0	0	0	0	0	0	0	24276_3#18_03532	1199.09	0.118888	No	2.16802	24276_2#143_00768	1010.43	0.42385	No	2.015	24276_3#61_00606	792.107	0.662954	No	1.59779
group_1445	Uncharacterized membrane-anchored protein	CytoplasmicMembrane	100		ABUW_3102	24276_3#18_03562	0	0	0	0	0	0	0	0	0	0	0	0	0	0	24276_3#18_03562	0	0	No	0	24276_2#143_01140	0	0	No	0	24276_3#61_01567	0	0	No	0
group_2733	membrane-anchored protein	Unknown	99.5455		ABUW_3101	24276_3#18_03563	0	0	0	0	0	0	0	0	0	0	0	0	0	0	24276_3#18_03563	275.427	0.938433	No	0.497987	24276_2#143_01141	155.828	0.300432	No	0.310752	24276_3#61_01568	223.338	0.0988648	No	0.450503
lolB	Outer-membrane lipoprotein, lolB	Unknown	100		ABUW_3091	24276_3#18_03572	0	0	0	0	0	0	0	0	0	0	0	0	0	0	24276_3#18_03572	418.441	0.000358387	Yes	0.756565	24276_2#143_01150	556.76	0.000291842	Yes	1.11029	24276_3#61_01577	249.989	0.000529393	Yes	0.504262
group_7230	hypothetical protein	Periplasmic	99.5455		ABUW_0507	24276_3#18_03582	0	0	0	0	0	0	0	0	0	0	0	0	0	0	24276_3#18_03582	84.3771	0.895032	No	0.152558	24276_2#143_03524	79.8227	0.218827	No	0.159182	24276_3#61_03513	64.8638	0.297498	No	0.130839
group_7229	phosphohydrolase	CytoplasmicMembrane	100		ABUW_0504	24276_3#18_03585	0	0	0	0	0	0	0	0	0	0	0	0	0	0	24276_3#18_03585	71.8993	0.173408	No	0.129998	24276_2#143_03521	76.0654	0.716791	No	0.151689	24276_3#61_03516	67.1024	0.910932	No	0.135355
group_7228	Putative acyltransferase	CytoplasmicMembrane	100		ABUW_0502	24276_3#18_03587	0	0	0	0	0	0	0	0	0	0	0	0	0	0	24276_3#18_03587	114.372	0.560576	No	0.206791	24276_2#143_03519	112.493	0.808714	No	0.224333	24276_3#61_03518	108.255	0.410254	No	0.218365
cidB_2	LrgB family protein	CytoplasmicMembrane	100		ABUW_0499	24276_3#18_03590	0	0	0	0	0	0	0	0	0	0	0	0	0	0	24276_3#18_03590	71.3767	0.724311	No	0.129053	24276_2#143_03516	57.4086	0.254611	No	0.114484	24276_3#61_03521	74.6492	0.992788	No	0.150578
group_2522	Protein of unknown function (DUF1446)	Cytoplasmic	98.1818		ABUW_0484	24276_3#18_03605	0	0	0	0	0	0	0	0	0	0	0	0	0	0	24276_3#18_03605	15.7	0.00437833	Yes	0.0283865	24276_2#143_03501	14.1975	0.363574	No	0.0283126	24276_3#61_03536	2.1106	1	No	0.00425737
group_1359	hypothetical protein	Cytoplasmic	99.5455		ABUW_0480	24276_3#18_03608	0	0	0	0	0	0	0	0	0	0	0	0	0	0	24276_3#18_03608	27.5589	0.0566937	No	0.049828	24276_2#143_03498	36.6072	0.0282868	Yes	0.0730019	24276_3#61_03539	47.3394	0.612284	No	0.09549
yclQ_1	iron ABC transporter substrate-binding protein	Periplasmic	98.1818		#N/A	24276_3#18_03616	0	0	0	0	0	0	0	0	0	0	0	0	0	0	24276_3#18_03616	0	0	No	0	24276_2#143_03110	22.5602	0.482509	No	0.0449895	24276_3#61_03252	23.5796	0.131759	No	0.0475633
hmuV	iron ABC transporter ATP-binding protein	CytoplasmicMembrane	98.1818		#N/A	24276_3#18_03618	0	0	0	0	0	0	0	0	0	0	0	0	0	0	24276_3#18_03618	0	0	No	0	24276_2#143_03108	0	0	No	0	0	0	0	No	0
yibH_2	RND family drug transporter	CytoplasmicMembrane	95.4545		#N/A	24276_3#18_03626	0	0	0	0	0	0	0	0	0	0	0	0	0	0	24276_3#18_03626	4.80512	0.247649	No	0.00868792	24276_2#143_03086	3.59298	0.0370443	Yes	0.00716511	0	0	0	No	0
emrB_2	Putative MFS family drug transporter	CytoplasmicMembrane	96.8182		ABUW_1950	24276_3#18_03627	0	0	0	0	0	0	0	0	0	0	0	0	0	0	24276_3#18_03627	2.64406	0.190457	No	0.00478061	24276_2#143_03085	1.99143	0.00726586	Yes	0.0039713	0	0	0	No	0
bepC_2	outer membrane efflux protein	OuterMembrane	90.4545		ABUW_1953	24276_3#18_03630	0	0	0	0	0	0	0	0	0	0	0	0	0	0	24276_3#18_03630	0	0	No	0	24276_2#143_03082	0	0	No	0	0	0	0	No	0
group_485	hypothetical protein	Cytoplasmic	98.1818		#N/A	24276_3#18_03631	0	0	0	0	0	0	0	0	0	0	0	0	0	0	24276_3#18_03631	20.1951	0.113976	No	0.0365139	24276_2#143_03081	0	0	No	0	0	0	0	No	0
surE_1	Putative Acid phosphatase	Extracellular	97.7273		ABUW_1955	24276_3#18_03632	0	0	0	0	0	0	0	0	0	0	0	0	0	0	24276_3#18_03632	13.0373	0.399141	No	0.0235722	24276_2#143_03080	7.9137	0.513157	No	0.0157815	0	0	0	No	0
bvgS	Signal transduction histidine kinase	CytoplasmicMembrane	90.4545		ABUW_0585	24276_3#18_03645	0	0	0	0	0	0	0	0	0	0	0	0	0	0	24276_3#18_03645	205.747	0.0210335	Yes	0.372002	24276_2#143_02534	125.714	0.000291842	Yes	0.250698	0	0	0	No	0
secF	preprotein translocase subunit SecF	CytoplasmicMembrane	98.1818		ABUW_0530	24276_3#18_03655	0	0	0	0	0	0	0	0	0	0	0	0	0	0	24276_3#18_03655	233.133	0.000358387	Yes	0.421517	24276_2#143_02526	239.424	0.0128621	Yes	0.477458	0	0	0	No	0
yciB	IspZ	CytoplasmicMembrane	99.5455		ABUW_0525	24276_3#18_03670	0	0	0	0	0	0	0	0	0	0	0	0	0	0	24276_3#18_03670	470.849	0.997246	No	0.851321	24276_2#143_02521	515.053	0.591598	No	1.02712	24276_3#61_00850	0	0	No	0
amtB_2	Ammonium transport protein	CytoplasmicMembrane	100		ABUW_3654	24276_3#18_03733	0	0	0	0	0	0	0	0	0	0	0	0	0	0	24276_3#18_03733	220.63	0.0634558	No	0.398911	24276_2#143_00013	188.256	0.0394495	Yes	0.375419	24276_3#61_01161	139.57	0.93574	No	0.281532
group_7274	lipoprotein	Unknown	99.0909		ABUW_3875	24276_3#18_03742	0	0	0	0	0	0	0	0	0	0	0	0	0	0	24276_3#18_03742	487.99	0.00341846	Yes	0.882313	24276_2#143_03743	2165.76	0.184463	No	4.31895	24276_3#61_03190	1297.27	0.000529393	Yes	2.61677
