# Supplementary material for: Identification of multiple Acinetobacter baumannii protein antigens as targets for potential immunotherapies using a novel protein microarray screening approach
Source: PLoS Pathog. 2026 Feb 12;22(2):e1013958. doi: 10.1371/journal.ppat.1013958 (PMC12919932; doi:10.1371/journal.ppat.1013958)
Supplement: S3 Table — (XLSX) [file ppat.1013958.s006.xlsx]

## Sheet: Sheet1
Accession	MLST_scheme	Oxf_ST	Oxf_gltA	Oxf_gyrB	Oxf_gdhB	Oxf_recA	Oxf_cpn60	Oxf_gpi	Oxf_rpoD	MLST_scheme	Pas_ST	Pas_cpn60	Pas_fusA	Pas_gltA	Pas_pyrG	Pas_recA	Pas_rplB	Pas_rpoB	Country	Isolation_source
GCA_000021245.2	abaumannii	-	10	53	182,74	11	4	100	5	abaumannii_2	1	1	1	1	1	5	1	1
GCA_000069205.1	abaumannii	-	74	128	-	6	1	137	126	abaumannii_2	17	3	29	30	1	9	1	4
GCA_000069245.1	abaumannii	-	10	12	182,4	11	4	98	5	abaumannii_2	1	1	1	1	1	5	1	1
GCA_000186665.4	abaumannii	942	1	64	109	1	23	106	26	abaumannii_2	267	12	37	2	2	3	2	14	Australia
GCA_000187205.4	abaumannii	-	1	3	189,3	2	2	106	3	abaumannii_2	2	2	2	2	2	2	2	2
GCA_000188215.1	abaumannii	-	1	46	189,3	2	2	142	3	abaumannii_2	2	2	2	2	2	2	2	2
GCA_000189735.2	abaumannii	-	1	3	189,3	2	2	102	3	abaumannii_2	2	2	2	2	2	2	2	2
GCA_000226275.2	abaumannii	-	1	3	189,3	2	2	169	3	abaumannii_2	2	2	2	2	2	2	2	2	China
GCA_000282795.3	abaumannii	-	1	3	189,3	2	2	96	3	abaumannii_2	2	2	2	2	2	2	2	2	Malaysia	blood
GCA_000302575.1	abaumannii	-	1	87	189,3	2	2	83	3	abaumannii_2	2	2	2	2	2	2	2	2
GCA_000307975.2	abaumannii	-	1	3	189,3	2	2	96	3	abaumannii_2	2	2	2	2	2	2	2	2	Malaysia	endotrachial secretion
GCA_000372585.2	abaumannii	734	1	15	59	28	4	157	45	abaumannii_2	239	1	4	2	2	7	1	4	Malaysia	blood
GCA_000419385.1	abaumannii	-	1	3	189,3	2	2	140	3	abaumannii_2	2	2	2	2	2	2	2	2
GCA_000419405.1	abaumannii	642	22	15	13	12	4	169	2	abaumannii_2	23	1	3	10	1	4	4	4
GCA_000419425.1	abaumannii	-	1	3	189,3	2	2	102	3	abaumannii_2	2	2	2	2	2	2	2	2
GCA_000498375.2	abaumannii	-	1	46	189,3	2	2	142	3	abaumannii_2	2	2	2	2	2	2	2	2
GCA_000505685.2	abaumannii	378	1	114	12	54	1	165	68	abaumannii_2	639	3	3	2	2	11	57	4
GCA_000576535.1	abaumannii	-	1	3	189,3	2	2	96	3	abaumannii_2	-	2	-	2	2	2	2,2	2	India	wound infection of a hospitalized
GCA_000695855.3	abaumannii	-	1	3	189,3	2	2	96	3	abaumannii_2	2	2	2	2	2	2	2	2	Malaysia	Endotracheal Secretion
GCA_000746605.1	abaumannii	1000	34	52	29	28	67	114	4	abaumannii_2	638	100	3	14	1	7	1	4	Canada	Hospital
GCA_000746645.1	abaumannii	758	1	17	8	10	28	106	32	abaumannii_2	79	26	2	2	2	29	4	5	Canada	Hospital
GCA_000761175.1	abaumannii	924	1	17	8	10	28	198	32	abaumannii_2	79	26	2	2	2	29	4	5
GCA_000786735.1	abaumannii	447	1	15	13	12	4	106	2	abaumannii_2	10	1	3	2	1	4	4	4	USA
GCA_000794125.2	abaumannii	-	10	53	182,4	11	4	200	5	abaumannii_2	1	1	1	1	1	5	1	1	Australia	Human sputum
GCA_000814345.1	abaumannii	1161	28	35	45	1	16	177	2	abaumannii_2	464	5	2	4	1	3	4	4	Colombia	Bodily fluid
GCA_000820665.1	abaumannii	-	1	3	189,3	2	2	97	3	abaumannii_2	2	2	2	2	2	2	2	2
GCA_000820685.1	abaumannii	-	1	3	189,3	2	2	97	3	abaumannii_2	2	2	2	2	2	2	2	2
GCA_000828795.1	abaumannii	-	1	87	189,3	2	2	83	3	abaumannii_2	2	2	2	2	2	2	2	2
GCA_000828935.1	abaumannii	919	31	17	67	40	1	99	7	abaumannii_2	622	3	12	11	2	14	4	14
GCA_000830055.1	abaumannii	-	10	12	182,4	11	4	98	5	abaumannii_2	1	1	1	1	1	5	1	1	United Kingdom
GCA_000939415.2	abaumannii	-	1	3	189,3	2	2	97	3	abaumannii_2	2	2	2	2	2	2	2	2	USA	bodily fluid
GCA_000963815.1	abaumannii	-	10	12	182,4	11	4	79	5	abaumannii_2	1	1	1	1	1	5	1	1	USA	Tibia/Osteomyelitis
GCA_001077555.2	abaumannii	-	21	12	140	1	1	~25	4	abaumannii_2	-	3	1	7	5	3	1	4	India	blood
GCA_001077565.2	abaumannii	-	31	33	67	40	1	~269	7	abaumannii_2	149	3	12	11	2	14	9	14	India	blood
GCA_001077655.1	abaumannii	447	1	15	13	12	4	106	2	abaumannii_2	10	1	3	2	1	4	4	4	Canada	blood
GCA_001077965.2	abaumannii	-	33	12	40	26	~32	-	4	abaumannii_2	-	~8	3	5	26	6	2	3	India	blood
GCA_001261895.2	abaumannii	942	1	64	109	1	23	106	26	abaumannii_2	267	12	37	2	2	3	2	14		tissue
GCA_001399655.1	abaumannii	498	10	12	4	11	4	142	5	abaumannii_2	81	1	1	1	1	5	1	2	Australia	wound
GCA_001457535.1	abaumannii	819	21	15	2	28	1	107	4	abaumannii_2	126	3	2	7	2	7	1	3		human skin tissue
GCA_001514375.1	abaumannii	-	1	3	189,3	2	2	94	3	abaumannii_2	2	2	2	2	2	2	2	2	South Korea	pus
GCA_001517645.1	abaumannii	819	21	15	2	28	1	107	4	abaumannii_2	126	3	2	7	2	7	1	3		tissue
GCA_001543995.1	abaumannii	-	1	3	189,3	2	2	94	3	abaumannii_2	2	2	2	2	2	2	2	2		sputum
GCA_001573065.1	abaumannii	-	1	15	189,3	2	2	153	3	abaumannii_2	2	2	2	2	2	2	2	2	China
GCA_001573085.1	abaumannii	-	1	3	189,3	2	2	140	3	abaumannii_2	2	2	2	2	2	2	2	2	China	wound
GCA_001573105.1	abaumannii	-	21	15	189,3	2	35	202	4	abaumannii_2	215	27	2	7	2	2	1	2	China	sputum
GCA_001573125.1	abaumannii	-	1	81	189,3	2	2	16	3	abaumannii_2	2	2	2	2	2	2	2	2	China	drainage fluid
GCA_001578145.1	abaumannii	642	22	15	13	12	4	169	2	abaumannii_2	23	1	3	10	1	4	4	4	China	sputum
GCA_001628795.1	abaumannii	924	1	17	8	10	28	198	32	abaumannii_2	79	26	2	2	2	29	4	5	Spain
GCA_001636235.1	abaumannii	1321	1	44	8	10	28	54	32	abaumannii_2	422	26	72	2	2	29	4	5	Mexico	Bronchial fluid
GCA_001668465.2	abaumannii	-	1	17	189,3	2	2	99	3	abaumannii_2	2	2	2	2	2	2	2	2
GCA_001669145.2	abaumannii	-	1	17	189,3	2	2	99	3	abaumannii_2	2	2	2	2	2	2	2	2
GCA_001674475.2	abaumannii	-	1	17	189,3	2	2	99	3	abaumannii_2	2	2	2	2	2	2	2	2
GCA_001674505.2	abaumannii	-	1	17	189,3	2	2	99	3	abaumannii_2	2	2	2	2	2	2	2	2
GCA_001721705.1	abaumannii	-	15	21	8	43	1	200	122	abaumannii_2	-	3	3	15	5	71	1	36	Australia
GCA_001806345.1	abaumannii	-	1	3	189,3	2	2	142	3	abaumannii_2	2	2	2	2	2	2	2	2	South Korea	Bronchial
GCA_001806365.1	abaumannii	-	1	3	189,3	2	2	106	3	abaumannii_2	2	2	2	2	2	2	2	2	South Korea	Bronchial
GCA_001806385.1	abaumannii	-	1	3	189,3	2	2	142	3	abaumannii_2	2	2	2	2	2	2	2	2	South Korea	Sputum
GCA_001806405.1	abaumannii	-	1	3	189,3	2	2	94	3	abaumannii_2	2	2	2	2	2	2	2	2	South Korea	Sputum
GCA_001806425.1	abaumannii	-	1	3	189,3	2	2	106	3	abaumannii_2	2	2	2	2	2	2	2	2	South Korea	Blood
GCA_001806445.1	abaumannii	-	1	3	189,3	2	2	106	3	abaumannii_2	2	2	2	2	2	2	2	2	South Korea	Wound
GCA_001806465.1	abaumannii	-	1	3	189,3	2	2	94	3	abaumannii_2	2	2	2	2	2	2	2	2	South Korea	Sputum
GCA_001806485.1	abaumannii	-	1	3	189,3	2	2	97	3	abaumannii_2	2	2	2	2	2	2	2	2	South Korea	Wound
GCA_001887305.1	abaumannii	-	1	3	189,3	2	2	97	3	abaumannii_2	2	2	2	2	2	2	2	2	China	sputum
GCA_001895125.2	abaumannii	-	1	~38	65	45	4	~214	26	abaumannii_2	412	1	52	2	2	67	4	5	Japan	Tracheal aspirate from a hospitalized
GCA_001895985.1	abaumannii	-	1	3	189,3	2	2	97	3	abaumannii_2	2	2	2	2	2	2	2	2	USA	Sputum
GCA_001896005.1	abaumannii	-	1	17	8	10	28	110	32	abaumannii_2	79	26	2	2	2	29	4	5	Mexico	Small Colon
GCA_001902375.1	abaumannii	-	1	3	189,3	2	2	140	3	abaumannii_2	2	2	2	2	2	2	2	2	China
GCA_001908295.1	abaumannii	447	1	15	13	12	4	106	2	abaumannii_2	10	1	3	2	1	4	4	4	USA
GCA_001922205.1	abaumannii	-	1	3	189,3	2	2	97	3	abaumannii_2	2	2	2	2	2	2	2	2	USA	BAL
GCA_001922225.1	abaumannii	-	1	3	189,3	2	2	97	3	abaumannii_2	2	2	2	2	2	2	2	2	USA	Sputum
GCA_001922245.1	abaumannii	-	1	3	189,3	2	2	97	3	abaumannii_2	2	2	2	2	2	2	2	2	USA	TA
GCA_001922425.2	abaumannii	758	1	17	8	10	28	106	32	abaumannii_2	156	26	2	2	2	29	4	4	Mexico	Bronchial
GCA_001941765.1	abaumannii	112	1	12	56	36	1	61	26	abaumannii_2	437	3	2	2	2	30	4	28		lab mutation of ATCC 17978
GCA_002009115.1	abaumannii	-	1	3	189,3	2	2	103	3	abaumannii_2	2	2	2	2	2	2	2	2
GCA_002082625.2	abaumannii	-	1	3	189,3	2	2	94	3	abaumannii_2	2	2	2	2	2	2	2	2	South Korea	sputum
GCA_002082645.1	abaumannii	-	1	3	189,3	2	2	97	3	abaumannii_2	2	2	2	2	2	2	2	2	South Korea	sputum
GCA_002082685.1	abaumannii	-	1	3	189,3	2	2	144	3	abaumannii_2	2	2	2	2	2	2	2	2	South Korea	Pulmonary
GCA_002082705.1	abaumannii	-	1	3	189,3	2	2	94	3	abaumannii_2	2	2	2	2	2	2	2	2	South Korea	Pulmonary
GCA_002082725.1	abaumannii	-	1	12	189,3	2	2	145	3	abaumannii_2	2	2	2	2	2	2	2	2	South Korea	urine
GCA_002082745.1	abaumannii	-	1	12	189,3	2	2	145	3	abaumannii_2	2	2	2	2	2	2	2	2	South Korea	Endotracheal aspirate
GCA_002082785.1	abaumannii	229	1	15	2	28	1	107	32	abaumannii_2	25	3	3	2	4	7	2	4	South Korea	sputum
GCA_002082805.1	abaumannii	447	1	15	13	12	4	106	2	abaumannii_2	10	1	3	2	1	4	4	4	South Korea	sputum
GCA_002082825.1	abaumannii	-	10	53	182,4	11	4	98	5	abaumannii_2	1	1	1	1	1	5	1	1	South Korea	sputum
GCA_002082845.1	abaumannii	-	1	3	189,3	2	2	94	3	abaumannii_2	187	2	2	2	2	2	2	43	South Korea	blood
GCA_002082865.1	abaumannii	-	1	3	189,3	2	2	94	3	abaumannii_2	2	2	2	2	2	2	2	2	South Korea	blood
GCA_002082885.1	abaumannii	-	1	3	189,3	2	2	94	3	abaumannii_2	2	2	2	2	2	2	2	2	South Korea	Bronchial washing fluid
GCA_002116925.1	abaumannii	931	1	10	8	6	1	110	14	abaumannii_2	52	3	2	2	7	9	1	5	USA
GCA_002210065.1	abaumannii	-	10	53	182,4	11	4	200	5	abaumannii_2	1	1	1	1	1	5	1	1	Australia	sputum
GCA_002504145.1	abaumannii	1469	21	15	2	28	104	275	4	abaumannii_2	138	3	3	7	26	7	1	4	China	sputum
GCA_002741415.1	abaumannii	-	10	33	182,4	11	4	140	5	abaumannii_2	1	1	1	1	1	5	1	1	Greece
GCA_002753915.1	abaumannii	-	1	12	189,3	2	2	110	3	abaumannii_2	2	2	2	2	2	2	2	2	Pakistan	sheep brocho-alveolar lavage
GCA_002761575.1	abaumannii	-	1	3	189,3	2	2	97	3	abaumannii_2	2	2	2	2	2	2	2	2	Australia	wound
GCA_002762095.1	abaumannii	-	1	3	189,3	2	2	94	3	abaumannii_2	2	2	2	2	2	2	2	2	China	sputum
GCA_002762115.1	abaumannii	-	1	3	189,3	2	2	94	3	abaumannii_2	2	2	2	2	2	2	2	2	China	sputum
GCA_002762155.1	abaumannii	-	1	3	189	2	2	140	3	abaumannii_2	2	2	2	2	2	2	2	2	China	sputum
GCA_002762545.2	abaumannii	-	1	15	189,3	2	2	142	3	abaumannii_2	2	2	2	2	2	2	2	2	India	blood
GCA_002803025.2	abaumannii	-	10	12	182,4	11	4	98	5	abaumannii_2	1	1	1	1	1	5	1	1
GCA_002843665.1	abaumannii	-	1	3	189,3	2	2	94	3	abaumannii_2	2	2	2	2	2	2	2	2	South Korea	Blood, Central line
GCA_002902885.1	abaumannii	-	1	12	59	28	1	-	45	abaumannii_2	-	3	4	2	2	7	1	4	USA
GCA_002947845.1	abaumannii	205	1	17	8	10	28	99	32	abaumannii_2	79	26	2	2	2	29	4	5
GCA_002948475.1	abaumannii	-	1	3	189,3	2	2	97	3	abaumannii_2	2	2	2	2	2	2	2	2	USA	BAL
GCA_002948925.1	abaumannii	203	41	1	12	32	1	98	6	abaumannii_2	229	3	3	51	2	28	1	3
GCA_002950495.2	abaumannii	-	1	3	189,3	2	2	140	3	abaumannii_2	2	2	2	2	2	2	2	2	China
GCA_002996805.1	abaumannii	-	10	12	182,4	11	4	98	5	abaumannii_2	1	1	1	1	1	5	1	1
GCA_002999195.2	abaumannii	-	10	12	182,4	11	1	98	5	abaumannii_2	20	3	1	1	1	5	1	1	China
GCA_003006035.1	abaumannii	229	1	15	2	28	1	107	32	abaumannii_2	25	3	3	2	4	7	2	4
GCA_003010655.1	abaumannii	-	1	3	189,3	2	2	97	3	abaumannii_2	2	2	2	2	2	2	2	2
GCA_003010675.1	abaumannii	-	1	17	8	10	28	66	~32	abaumannii_2	-	26	2,2	2	2	29	4	5
GCA_003012895.3	abaumannii	-	21	17	-	28	22	104	4	abaumannii_2	-	13	~3	7	26	7	1	29	India	soil
GCA_003029495.1	abaumannii	350	1	12	3	2	2	102	3	abaumannii_2	2	2	2	2	2	2	2	2
GCA_003181015.1	abaumannii	-	1	12	189,3	2	2	102	3	abaumannii_2	2	2	2	2	2	2	2	2	Spain
GCA_003202135.1	abaumannii	-	1	3	189,3	2	2	97	3	abaumannii_2	2	2	2	2	2	2	2	2	China
GCA_003264275.1	abaumannii	-	1	3	189,3	2	2	97	3	abaumannii_2	2	2	2	2	2	2	2	2	China
GCA_003264295.1	abaumannii	-	1	3	189,3	2	2	96	3	abaumannii_2	2	2	2	2	2	2	2	2	China	sputum
GCA_003288775.1	abaumannii	-	1	3	189,3	2	2	96	3	abaumannii_2	2	2	2	2	2	2	2	2	China
GCA_003296225.1	abaumannii	1567	10	12	182	11	4	100	5	abaumannii_2	1	1	1	1	1	5	1	1	Germany	Tracheal secretion
GCA_003345235.1	abaumannii	758	1	17	8	10	28	106	32	abaumannii_2	156	26	2	2	2	29	4	4	Mexico	feces
GCA_003431385.1	abaumannii	490	1	15	2	28	1	102	32	abaumannii_2	25	3	3	2	4	7	2	4	Mexico	bronchoalveolar lavage fluid
GCA_003431865.1	abaumannii	1627	1	3	6	1	4	214	6	abaumannii_2	32	1	1	2	2	3	4	4
GCA_003516005.1	abaumannii	-	1	3	189,3	2	2	97	3	abaumannii_2	-	2	2	2	2	2	77?	2	Mexico	blood
GCA_003522665.1	abaumannii	934	1	17	8	10	28	94	32	abaumannii_2	422	26	72	2	2	29	4	5	Mexico	blood
GCA_003522705.1	abaumannii	-	1	81	13?	12	4	16	2	abaumannii_2	10	1	3	2	1	4	4	4	Mexico	Bronchial fluid
GCA_003522785.1	abaumannii	-	1	3	189,3	2	2	99	3	abaumannii_2	2	2	2	2	2	2	2	2	Mexico	Secretion
GCA_003522845.1	abaumannii	-	10	12	182,4	11	4	98	5	abaumannii_2	1	1	1	1	1	5	1	1	Mexico	Bronchial fluid
GCA_003522885.1	abaumannii	-	1	17	189,3	2	2	110	3	abaumannii_2	2	2	2	2	2	2	2	2	Mexico	wound
GCA_003547115.1	abaumannii	1627	1	3	6	1	4	214	6	abaumannii_2	32	1	1	2	2	3	4	4
GCA_003591615.1	abaumannii	-	1	3	189,3	2	2	140	3	abaumannii_2	922	2	2	2	75	2	2	2	China	blood
GCA_003627485.2	abaumannii	-	1	17	189,3	2	2	142	3	abaumannii_2	2	2	2	2	2	2	2	2	India	blood
GCA_003812065.1	abaumannii	-	33	34	40	26	4	157	5	abaumannii_2	-	1	4	5	3	6	2	3
GCA_003812385.1	abaumannii	-	60	12	140	1	4	~277	107	abaumannii_2	57	1	3	17	5	3	1	14		Sputum
GCA_003812485.1	abaumannii	233	1	15	8	10	28	106	32	abaumannii_2	79	26	2	2	2	29	4	5	Brazil	cerebrospinal fluid
GCA_003931755.1	abaumannii	-	1	3	189,3	2	2	97	3	abaumannii_2	2	2	2	2	2	2	2	2	Canada
GCA_003931775.1	abaumannii	-	1	3	189,3	2	2	97	3	abaumannii_2	2	2	2	2	2	2	2	2	Canada
GCA_003945465.1	abaumannii	-	-	-	-	-	-	-	-	-	-								Singapore	hospital wastewaters
GCA_003948085.2	abaumannii	-	2	21	182,12	32	26	198	5	abaumannii_2	78	25	3	6	2	28	1	29	USA	trach asp
GCA_003948455.2	abaumannii	-	1	3	189,3	2	2	97	3	abaumannii_2	2	2	2	2	2	2	2	2	USA	BAL
GCA_003948535.2	abaumannii	-	1	3	189,3	2	2	140	3	abaumannii_2	2	2	2	2	2	2	2	2	USA	trach asp
GCA_003949115.2	abaumannii	-	2	21	182,12	32	26	198	5	abaumannii_2	78	25	3	6	2	28	1	29	USA	trach asp
GCA_003949295.2	abaumannii	-	1	3	189,3	2	2	97	3	abaumannii_2	2	2	2	2	2	2	2	2	USA	sputum
GCA_003949595.2	abaumannii	-	1	3	189,3	2	2	140	3	abaumannii_2	2	2	2	2	2	2	2	2	USA	trach asp
GCA_003949725.2	abaumannii	-	2	21	182,12	32	26	198	5	abaumannii_2	78	25	3	6	2	28	1	29	USA	blood
GCA_004028375.1	abaumannii	880	1	12	56	1	1	142	26	abaumannii_2	77	3	2	2	2	3	4	28	China	sputum
GCA_004101685.1	abaumannii	-	1	3	189,3	2	2	97	3	abaumannii_2	2	2	2	2	2	2	2	2	Canada
GCA_004101705.1	abaumannii	-	1	3	189,3	2	2	97	3	abaumannii_2	2	2	2	2	2	2	2	2	Canada
GCA_004101725.1	abaumannii	-	1	3	189,3	2	2	97	3	abaumannii_2	2	2	2	2	2	2	2	2	Canada
GCA_004101745.1	abaumannii	-	1	3	189,3	2	2	97	3	abaumannii_2	2	2	2	2	2	2	2	2	Canada
GCA_004136355.1	abaumannii	450	1	17	3	2	2	102	3	abaumannii_2	2	2	2	2	2	2	2	2	USA	right leg muscle, right leg fascia,
GCA_004194555.1	abaumannii	-	1	15	-	28	4	278	6	abaumannii_2	-	1	4	2	2	7	58	2	USA	aerobic microbial decomposition of
GCA_004354125.1	abaumannii	-	18	81	~77	11	29	232	3	abaumannii_2	1039	6	1	3	2	5	2	5	Canada	Drainage basin water
GCA_004354145.1	abaumannii	-	1	47	12	6	1	195	6	abaumannii_2	-	3	~3	2	2	9	4	2	Canada	Drainage basin water
GCA_004354165.1	abaumannii	1301	22	35	3	33	4	106	5	abaumannii_2	-	1	3	10	2	65	1	2	Canada	Drainage basin water
GCA_004354185.1	abaumannii	-	18	81	~77	11	29	232	3	abaumannii_2	1039	6	1	3	2	5	2	5	Canada	Drainage basin water
GCA_004564095.1	abaumannii	747	1	15	12	6	28	153	32	abaumannii_2	345	26	4	2	2	9	2	5	Czech Republic
GCA_004564115.1	abaumannii	747	1	15	12	6	28	153	32	abaumannii_2	345	26	4	2	2	9	2	5	Czech Republic
GCA_004758865.1	abaumannii	585	1	15	13	12	4	163	2	abaumannii_2	10	1	3	2	1	4	4	4	India	blood
GCA_004768705.1	abaumannii	1089	28	38	45	1	16	66	2	abaumannii_2	85	5	2	4	1	3	3	4	India	blood
GCA_005280355.1	abaumannii	-	1	15	189,3	2	2	142	3	abaumannii_2	2	2	2	2	2	2	2	2	India	blood
GCA_005280375.1	abaumannii	-	1	15	189,3	2	2	142	3	abaumannii_2	2	2	2	2	2	2	2	2	India	blood
GCA_005280395.1	abaumannii	-	22	15	13	12	4	~153	2	abaumannii_2	-	1	3	10	1	4	1	4	India	blood
GCA_005280415.1	abaumannii	-	1	12	13	12	4	142	2	abaumannii_2	575	1	3	2	1	4	4	92	India	blood
GCA_005280435.1	abaumannii	-	31	17	67	40	1	108	7	abaumannii_2	622	3	12	11	2	14	4	14	India	blood
GCA_005280675.1	abaumannii	-	1	17	~83	6	4	79	~5	abaumannii_2	285	1	52	2	2	9	4	2	India	sputum
GCA_005280695.1	abaumannii	-	1	12	189,3	2	2	219	3	abaumannii_2	2	2	2	2	2	2	2	2	India	blood
GCA_005280715.1	abaumannii	-	1	17	189,3	2	2	142	3	abaumannii_2	2	2	2	2	2	2	2	2	India	blood
GCA_005518095.1	abaumannii	1388	1	15	2	28	1	142	32	abaumannii_2	25	3	3	2	4	7	2	4	India	Pus
GCA_005519135.2	abaumannii	-	1	12	189,3	2	2	97	3	abaumannii_2	2	2	2	2	2	2	2	2	Italy	cerebrospinal fluid
GCA_005671375.1	abaumannii	-	1	3	189,3	2	2	97	3	abaumannii_2	2	2	2	2	2	2	2	2	USA
GCA_006385075.1	abaumannii	-	10	12	182,4	11	4	98	5	abaumannii_2	1	1	1	1	1	5	1	1	United Kingdom
GCA_006843645.1	abaumannii	490	1	15	2	28	1	102	32	abaumannii_2	25	3	3	2	4	7	2	4	Argentina	urine
GCA_007107525.1	abaumannii	128	2	44	58	1	1	54	41	abaumannii_2	49	3	3	6	2	3	1	5	Australia
GCA_007221455.1	abaumannii	-	1	12	189,3	2	2	102	3	abaumannii_2	2	2	2	2	2	2	2	2	Netherlands
GCA_007647215.1	abaumannii	-	1	3	189,3	2	2	96	3	abaumannii_2	2	2	2	2	2	2	2	2	China
GCA_008033255.2	abaumannii	-	1	17	189,3	2	2	99	3	abaumannii_2	2	2	2	2	2	2	2	2	USA	sputum
GCA_008124045.1	abaumannii	-	1	~46	100	12	36	~170	6	abaumannii_2	294	40	3	2	2	4	35	4		mouse gut
GCA_008244865.1	abaumannii	-	1	3	189,3	2	2	97	3	abaumannii_2	2	2	2	2	2	2	2	2	Canada
GCA_008244885.1	abaumannii	-	1	3	189,3	2	2	97	3	abaumannii_2	2	2	2	2	2	2	2	2	Canada
GCA_008244905.1	abaumannii	-	1	3	189,3	2	2	97	3	abaumannii_2	2	2	2	2	2	2	2	2	Canada
GCA_008630895.1	abaumannii	112	1	12	56	36	1	61	26	abaumannii_2	437	3	2	2	2	30	4	28		generated in lab from ATCC 17979
GCA_008632635.1	abaumannii	-	31	33	~59	40	16	142	7	abaumannii_2	46	5	12	11	2	14	9	14	Malaysia	soil
GCA_008802935.1	abaumannii	714	1	102	80	28	1	193	45	abaumannii_2	203	3	4	2	2	7	1	2	Cambodia	oral cavity
GCA_008807055.1	abaumannii	-	1	3	189,3	2	2	96	3	abaumannii_2	2	2	2	2	2	2	2	2	China	cerebral-spinal fluid
GCA_008931365.1	abaumannii	-	21	12	-	28	22	253	5	abaumannii_2	-	13	3	7	3	7	1	16	Australia	Room 7
GCA_009428985.1	abaumannii	-	1	15	182,4	11	4	98	4	abaumannii_2	623	1	1	2	1	5	1	1	India
GCA_009455505.1	abaumannii	-	1	90	189,3	2	2	153	3	abaumannii_2	2	2	2	2	2	2	2	2	India
GCA_009497995.1	abaumannii	227	1	15	8	10	28	99	32	abaumannii_2	422	26	72	2	2	29	4	5	Mexico	Tissue
GCA_009498335.1	abaumannii	-	1	3	189,3	2	2	96	3	abaumannii_2	2	2	2	2	2	2	2	2	Thailand	sputum
GCA_009740145.1	abaumannii	718	1	35	66	12	33	144	41	abaumannii_2	150	39	2	2	2	4	27	4	China	cucumber rhizosphere
GCA_009833005.1	abaumannii	-	1	52	139	28	1	211	5	abaumannii_2	825	3	2	2	2	7	4	4	Canada	Coccygeal isolate
GCA_011067065.1	abaumannii	-	1	12	189,3	2	2	145	3	abaumannii_2	2	2	2	2	2	2	2	2	South Korea	urine
GCA_012272715.1	abaumannii	-	1	3	189,3	2	2	160	3	abaumannii_2	2	2	2	2	2	2	2	2	China	Bronchoalveolar lavage fluid
GCA_012272735.1	abaumannii	-	1	3	189,3	2	2	160	3	abaumannii_2	2	2	2	2	2	2	2	2	China	sputum
GCA_012272755.1	abaumannii	-	1	3	189,3	2	2	160	3	abaumannii_2	2	2	2	2	2	2	2	2	China	sputum
GCA_012272775.1	abaumannii	-	1	3	189,3	2	2	94	3	abaumannii_2	2	2	2	2	2	2	2	2	China	sputum
GCA_012272795.1	abaumannii	-	1	3	189,3	2	2	160	3	abaumannii_2	2	2	2	2	2	2	2	2	China	stethoscope
GCA_012931605.1	abaumannii	-	33	12	59	11	1	145	5	abaumannii_2	-	3	1	5	26	13	2	3	Ghana	blood
GCA_012931625.1	abaumannii	514	1	52	29	28	18	114	7	abaumannii_2	103	7	3	2	1	7	1	4	Ghana	cerebrospinal fluid
GCA_012931645.1	abaumannii	514	1	52	29	28	18	114	7	abaumannii_2	103	7	3	2	1	7	1	4	Ghana	sputum
GCA_012931665.1	abaumannii	1552	44	73	4	11	44	304	4	abaumannii_2	107	34	35	37	1	5	6	36	Ghana	sputum
GCA_012934905.1	abaumannii	691	1	15	2	28	1	110	32	abaumannii_2	25	3	3	2	4	7	2	4	India	blood
GCA_012934925.1	abaumannii	-	1	15	189,3	2	2	142	3	abaumannii_2	2	2	2	2	2	2	2	2	India	sputum
GCA_012934945.1	abaumannii	-	1	3	189,3	2	2	97	3	abaumannii_2	2	2	2	2	2	2	2	2	India	blood
GCA_012934965.1	abaumannii	-	1	3	189,3	2	2	106	3	abaumannii_2	2	2	2	2	2	2	2	2	India	blood
GCA_012934985.1	abaumannii	-	1	3	189,3	2	2	96	3	abaumannii_2	2	2	2	2	2	2	2	2	India	sputum
GCA_012935005.1	abaumannii	-	10	12	182,4	11	4	98	5	abaumannii_2	1	1	1	1	1	5	1	1	India	sputum
GCA_012935025.1	abaumannii	-	1	3	189,3	2	2	142	3	abaumannii_2	2	2	2	2	2	2	2	2	India	sputum
GCA_012935045.1	abaumannii	-	1	3	189,3	2	2	142	3	abaumannii_2	2	2	2	2	2	2	2	2	India	Pus
GCA_012935065.1	abaumannii	-	1	3	189,3	2	2	96	3	abaumannii_2	2	2	2	2	2	2	2	2	India	sputum
GCA_012935085.1	abaumannii	391	1	15	13	12	4	102	2	abaumannii_2	10	1	3	2	1	4	4	4	India	Pus
GCA_012935105.1	abaumannii	391	1	15	13	12	4	102	2	abaumannii_2	10	1	3	2	1	4	4	4	India	BAL
GCA_012935125.1	abaumannii	447	1	15	13	12	4	106	2	abaumannii_2	10	1	3	2	1	4	4	4	India	BAL
GCA_012935145.1	abaumannii	-	1	3	189,3	2	2	102	3	abaumannii_2	2	2	2	2	2	2	2	2	India	blood
GCA_012935165.1	abaumannii	-	1	3	189,3	2	2	142	3	abaumannii_2	2	2	2	2	2	2	2	2	India	sputum
GCA_012935185.1	abaumannii	-	1	3	189,3	2	2	96	3	abaumannii_2	2	2	2	2	2	2	2	2	India	sputum
GCA_012974585.1	abaumannii	761	22	15	13	12	4	174	2	abaumannii_2	23	1	3	10	1	4	4	4	China	trachea
GCA_012974845.1	abaumannii	-	1	3	189,3	2	2	140	3	abaumannii_2	2	2	2	2	2	2	2	2	Thailand	urine
GCA_013305465.1	abaumannii	-	1	3	189,3	2	2	219219	3	abaumannii_2	2	2	2	2	2	2	2	2	Australia	Urine (catheter
GCA_013376855.2	abaumannii	-	1	38	189,3	2	2	144	3	abaumannii_2	570	2	2	2	2	2	2	4	USA	human clinical sample
GCA_013377175.1	abaumannii	1508	31	45	8	6	30	157	6	abaumannii_2	108	35	1	11	7	9	25	2	China	secretion
GCA_013394265.1	abaumannii	-	1	35	12	~39	4	163	4	abaumannii_2	1093	1	158	2	2	165	1	2	China	feces
GCA_013394285.1	abaumannii	355	1	81	11	48	18	114	43	abaumannii_2	16	7	7	2	2	8	4	4	China	feces
GCA_013403505.1	abaumannii	-	10	53	182,74	11	4	200	5	abaumannii_2	1	1	1	1	1	5	1	1	Canada	sputum
GCA_013416255.1	abaumannii	1325	1	12	56	1	1	110	26	abaumannii_2	374	3	2	2	2	3	4	4	Tanzania
GCA_013416275.1	abaumannii	734	1	15	59	28	4	157	45	abaumannii_2	239	1	4	2	2	7	1	4	Tanzania
GCA_013787185.1	abaumannii	-	1	34	-	28	1	144	45	abaumannii_2	203	3	4	2	2	7	1	2	Russia	respiratory tract
GCA_014159355.1	abaumannii	1351	21	15	2	28	1	275	4	abaumannii_2	213	3	3	7	1	7	1	4	Japan	wastewater treatment plant effluent
GCA_014169655.1	abaumannii	-	1	15	56	1	1	237	26	abaumannii_2	-	3	2	2	2	3	1	4	Japan	wastewater treatment plant effluent
GCA_014171935.1	abaumannii	-	56	164	137	7	51	292	74	abaumannii_2	63	17	20	23	10	20	13	20	China
GCA_014267385.1	abaumannii	-	1	15	189,3	2	2	153	3	abaumannii_2	2	2	2	2	2	2	2	2	China	blood
GCA_014322245.1	abaumannii	-	21	12	2	28	1	221	4	abaumannii_2	138	3	3	7	26	7	1	4	China	rectal swab
GCA_014672735.1	abaumannii	-	1	52	62	39	4	110	41	abaumannii_2	172	1	16	2	6	18	4	4		blood culture
GCA_014705785.1	abaumannii	-	1	3	189,3	2	2	97	3	abaumannii_2	2	2	2	2	2	2	2	2	USA	urine
GCA_014705805.1	abaumannii	-	1	3	189,3	2	2	97	3	abaumannii_2	2	2	2	2	2	2	2	2	USA	sterile body site
GCA_014705825.1	abaumannii	-	1	3	189,3	2	2	97	3	abaumannii_2	2	2	2	2	2	2	2	2	USA	urine
GCA_014705845.1	abaumannii	-	1	3	189,3	2	2	97	3	abaumannii_2	2	2	2	2	2	2	2	2	USA	human blood
GCA_014705865.1	abaumannii	-	1	3	189,3	2	2	97	3	abaumannii_2	2	2	2	2	2	2	2	2	USA	sterile body site
GCA_014705885.1	abaumannii	-	1	3	189,3	2	2	97	3	abaumannii_2	2	2	2	2	2	2	2	2	USA	wound
GCA_014705985.1	abaumannii	-	1	12	56?	36	104?	61?	26?	abaumannii_2	-	155?	2	2	2	30	4	28	China	Yunsong Yu's Lab
GCA_014874575.1	abaumannii	-	21	15	2	28	1	157	~116	abaumannii_2	126	3	2	7	2	7	1	3	Malaysia	blood
GCA_014880215.2	abaumannii	-	46	12	182110	1	16	141	50	abaumannii_2	499	5	2	39	2	3	1	5	USA	blood
GCA_014881055.2	abaumannii	-	1	17	189,3	2	2	99	3	abaumannii_2	2	2	2	2	2	2	2	2	USA	blood
GCA_014882805.2	abaumannii	281	1	17	3	2	2	99	3	abaumannii_2	2	2	2	2	2	2	2	2	USA	respiratory
GCA_015356075.1	abaumannii	-	2?	38	12?	1	57	67	6	abaumannii_2	-	50	160?	6?	1	3	4	4	USA	clinical isolate
GCA_015571935.1	abaumannii	-	1	~15	13	1	16	~187	40	abaumannii_2	-	5	4	2	1	3	1	5	Canada	swab
GCA_015732435.1	abaumannii	-	~1	3	189,3	2	2	97	3	abaumannii_2	-	2	2	~2	2	2	2	2	China	bronchial
GCA_015832155.1	abaumannii	957	28	38	45	1	16	16	2	abaumannii_2	85	5	2	4	1	3	3	4	Spain	clinical
GCA_015870765.1	abaumannii	-	1	38	189,3	2	2	144	3	abaumannii_2	570	2	2	2	2	2	2	4	USA	human clinical sample
GCA_015870965.1	abaumannii	-	1	38	189,3	2	2	144	3	abaumannii_2	570	2	2	2	2	2	2	4	USA	human clinical sample
GCA_015910475.1	abaumannii	931	1	10	8	6	1	110	14	abaumannii_2	438	3	2	2	7	9	4	5	USA	blood
GCA_016117795.1	abaumannii	931	1	10	8	6	1	110	14	abaumannii_2	52	3	2	2	7	9	1	5
GCA_016127515.1	abaumannii	-	10	53	182,74	11	4	200	5	abaumannii_2	1	1	1	1	1	5	1	1	USA
GCA_016350005.1	abaumannii	-	1	3	189,3	2	2	94	3	abaumannii_2	2	2	2	2	2	2	2	2	South Korea	blood
GCA_016350065.1	abaumannii	-	1	3	189,3	2	2	94	3	abaumannii_2	2	2	2	2	2	2	2	2	South Korea	blood
GCA_016350085.1	abaumannii	-	1	3	189,3	2	2	94	3	abaumannii_2	2	2	2	2	2	2	2	2	South Korea	blood
GCA_016350105.1	abaumannii	-	1	3	189,3	2	2	94	3	abaumannii_2	2	2	2	2	2	2	2	2	South Korea	blood
GCA_016864295.1	abaumannii	-	2	15	182,12	32	26	202	5	abaumannii_2	1077	25	3	6	2	28	1	2	France	Throat sample
GCA_016864315.2	abaumannii	-	2	21	182,12	32	26	198	5	abaumannii_2	78	25	3	6	2	28	1	29	France	bronchoalveolar lavage
GCA_016864335.2	abaumannii	-	2	21	182	32	26	148	5	abaumannii_2	-	25	3	6	-	28	1	29	France	Catheter
GCA_016864915.1	abaumannii	-	2	21	182,12	32	26	106	5	abaumannii_2	78	25	3	6	2	28	1	29	France	Peritoneal fluid
GCA_016865465.1	abaumannii	-	1	15	189	70	2	106	3	abaumannii_2	571	2	2	2	2	104	2	4	Cambodia	blood
GCA_016903135.1	abaumannii	-	1	12	189,3	2	2	79	3	abaumannii_2	2	2	2	2	2	2	2	2	USA
GCA_016903215.1	abaumannii	-	1	3	189,3	2	2	102	3	abaumannii_2	2	2	2	2	2	2	2	2	USA
GCA_016919505.2	abaumannii	-	10	12	182,4	11	4	79	5	abaumannii_2	1	1	1	1	1	5	1	1	Belgium
GCA_016919525.2	abaumannii	-	10	12	182,4	11	4	79	5	abaumannii_2	1	1	1	1	1	5	1	1	Belgium
GCA_017096325.2	abaumannii	-	1	3	189,3	2	2	96	3	abaumannii_2	2	2	2	2	2	2	2	2	China	bronchial
GCA_017096345.2	abaumannii	-	1	3	189,3	2	2	96	3	abaumannii_2	2	2	2	2	2	2	2	2	China	blood
GCA_017096365.2	abaumannii	-	1	3	189,3	2	2	97	3	abaumannii_2	2	2	2	2	2	2	2	2	China	blood
GCA_017096385.2	abaumannii	-	1	3	189,3	2	2	97	3	abaumannii_2	2	2	2	2	2	2	2	2	China	cerebrospinal fluid
GCA_017096405.2	abaumannii	-	1	3	189,3	2	2	96	3	abaumannii_2	2	2	2	2	2	2	2	2	China	sputum
GCA_017096425.2	abaumannii	-	1	3	189,3	2	2	97	3	abaumannii_2	2	2	2	2	2	2	2	2	China	blood
GCA_017098185.2	abaumannii	-	1	17	189,3	2	2	191	3	abaumannii_2	2	2	2	2	2	2	2	2	China	sputum
GCA_017098205.2	abaumannii	-	1	3	189,3	2	2	97	3	abaumannii_2	2	2	2	2	2	2	2	2	China	blood
GCA_017098225.2	abaumannii	-	1	3	189,3	2	2	102	3	abaumannii_2	2	2	2	2	2	2	2	2	China	abdominal fluid
GCA_017098245.2	abaumannii	-	1	3	189,3	2	2	140	3	abaumannii_2	2	2	2	2	2	2	2	2	China	abdominal fluid
GCA_017098265.2	abaumannii	-	1	3	189,3	2	2	140	3	abaumannii_2	2	2	2	2	2	2	2	2	China	pus
GCA_017584105.1	abaumannii	558	1	17	3	2	2	16	3	abaumannii_2	45	2	6	2	2	2	2	2	Russia	blood
GCA_017639875.1	abaumannii	865	31	17	67	40	1	142	7	abaumannii_2	622	3	12	11	2	14	4	14	India	Respiratory specimen
GCA_017723975.1	abaumannii	865	31	17	67	40	1	142	7	abaumannii_2	622	3	12	11	2	14	4	14	India	Respiratory specimen
GCA_017724115.1	abaumannii	865	31	17	67	40	1	142	7	abaumannii_2	622	3	12	11	2	14	4	14	India	Respiratory specimen
GCA_017724155.1	abaumannii	865	31	17	67	40	1	142	7	abaumannii_2	622	3	12	11	2	14	4	14	India	Respiratory specimen
GCA_017724195.1	abaumannii	865	31	17	67	40	1	142	7	abaumannii_2	622	3	12	11	2	14	4	14	India	Respiratory specimen
GCA_017724215.1	abaumannii	865	31	17	67	40	1	142	7	abaumannii_2	622	3	12	11	2	14	4	14	India	Respiratory specimen
GCA_017726495.1	abaumannii	865	31	17	67	40	1	142	7	abaumannii_2	622	3	12	11	2	14	4	14	India	Respiratory specimen
GCA_017726555.1	abaumannii	865	31	17	67	40	1	142	7	abaumannii_2	622	3	12	11	2	14	4	14	India	Respiratory specimen
GCA_017726575.1	abaumannii	-	1	15	56	1	1	106	26	abaumannii_2	374	3	2	2	2	3	4	4	India	Respiratory specimen
GCA_017742855.1	abaumannii	865	31	17	67	40	1	142	7	abaumannii_2	622	3	12	11	2	14	4	14	India	Respiratory specimen
GCA_017753625.1	abaumannii	-	1	~169	~181	1	1	171	~50	abaumannii_2	-	3	3	2	79	3	4	4	China
GCA_018135585.1	abaumannii	351	1	17	82	39	1	143	7	abaumannii_2	221	3	1	2	1	18	1	48	China	patient
GCA_018454385.1	abaumannii	-	1	3	189,3	2	2	160	3	abaumannii_2	2	2	2	2	2	2	2	2	China	hospital
GCA_018502545.1	abaumannii	218	1	3	3	2	2	102	3	abaumannii_2	2	2	2	2	2	2	2	2	Turkey
GCA_018604365.1	abaumannii	-	1	3	189,3	2	2	102	3	abaumannii_2	2	2	2	2	2	2	2	2	Lebanon	blood
GCA_018808925.1	abaumannii	364	1	15	2	28	1	40	32	abaumannii_2	25	3	3	2	4	7	2	4	Australia	wound
GCA_018831125.1	abaumannii	229	1	15	2	28	1	107	32	abaumannii_2	25	3	3	2	4	7	2	4	Australia	mid stream urine
GCA_018831465.1	abaumannii	-	10	12	182,4	11	4	98	5	abaumannii_2	1	1	1	1	1	5	1	1	Lebanon	Animal (cat
GCA_018831485.1	abaumannii	-	10	12	182,4	11	4	98	5	abaumannii_2	1	1	1	1	1	5	1	1	Lebanon	Water (artesian well
GCA_019076685.1	abaumannii	-	36	35	62	31	22	157	4	abaumannii_2	142	13	4	40	1	42	1	16	Malaysia	Faecal
GCA_019264785.1	abaumannii	-	18	38	42	17	1	67	43	abaumannii_2	-	3	3	3	1	~71	4	4	Thailand	food
GCA_019264805.1	abaumannii	-	21	121	64	11	~36	170	5	abaumannii_2	-	~163	50	7	2	5	1	4	Thailand	food
GCA_019264825.1	abaumannii	1112	1	46	13	12	89	142	2	abaumannii_2	-	105	3	2	1	4	2	4	Thailand	other
GCA_019264845.1	abaumannii	-	2	46	~66	64	4	79	6	abaumannii_2	-	1	~65	6	2	~5	1	2	Thailand	food
GCA_019316825.1	abaumannii	112	1	12	56	36	1	61	26	abaumannii_2	437	3	2	2	2	30	4	28	USA
GCA_019316885.1	abaumannii	-	1	-	56	36	1	-	26	abaumannii_2	437	3	2	2	2	30	4	28	USA
GCA_019356075.1	abaumannii	-	1	3	189,3	2	2	97	3	abaumannii_2	2	2	2	2	2	2	2	2	China	sputum
GCA_019356095.1	abaumannii	-	1	38	189,3	2	2	110	3	abaumannii_2	2	2	2	2	2	2	2	2	China	blood
GCA_019356215.1	abaumannii	112	1	12	56	36	1	61	26	abaumannii_2	437	3	2	2	2	30	4	28	France
GCA_019457715.1	abaumannii	229	1	15	2	28	1	107	32	abaumannii_2	25	3	3	2	4	7	2	4	France	urine
GCA_019457735.1	abaumannii	-	1	12	189,3	2	2	79	3	abaumannii_2	2	2	2	2	2	2	2	2	France
GCA_019703285.1	abaumannii	-	33	102	40	26	22	193?	5	abaumannii_2	-	13	4	5	3	6	~1	29
GCA_019903155.1	abaumannii	-	31	17	140	~12	4	223	30	abaumannii_2	648	1	3	11	5	111	1	14	Finland	paper mill kaolin
GCA_019903175.1	abaumannii	1523	2	47	40	60	1	102	5	abaumannii_2	647	3	3	6	2	51	1	29	USA	field soil
GCA_019903195.1	abaumannii	1523	2	47	40	60	1	102	5	abaumannii_2	647	3	3	6	2	51	1	29	USA	field soil
GCA_019903215.1	abaumannii	-	1	3	189,3	2	2	97	3	abaumannii_2	2	2	2	2	2	2	2	2	France	Seine River
GCA_019903235.1	abaumannii	-	1	15	186	11	35	178	52	abaumannii_2	649	27	3	2	2	5	58	5	Finland	paper pulp mill
GCA_019997865.1	abaumannii	705	33	31	2	28	1	191	5	abaumannii_2	132	3	5	5	1	7	1	4	China	sputum
GCA_020132105.1	abaumannii	1089	28	38	45	1	16	66	2	abaumannii_2	85	5	2	4	1	3	3	4	Lebanon	tracheal aspirate
GCA_020271605.1	abaumannii	-	1	33	2	11	1	153	26	abaumannii_2	-	3	4	2	2	5	2	4	China	a feces sample of chicken origin
GCA_020520325.1	abaumannii	-	1	3	189,3	2	2	96	3	abaumannii_2	2	2	2	2	2	2	2	2	Hong Kong	hospital
GCA_020520345.1	abaumannii	-	1	3	189,3	2	2	96	3	abaumannii_2	2	2	2	2	2	2	2	2	Hong Kong	hospital
GCA_020520365.1	abaumannii	-	1	3	189,3	2	2	96	3	abaumannii_2	2	2	2	2	2	2	2	2	Hong Kong	hospital
GCA_020520385.1	abaumannii	-	1	3	189,3	2	2	96	3	abaumannii_2	2	2	2	2	2	2	2	2	Hong Kong	hospital
GCA_020520405.1	abaumannii	-	1	3	189,3	2	2	96	3	abaumannii_2	2	2	2	2	2	2	2	2	Hong Kong	hospital
GCA_020810655.1	abaumannii	-	1	47	53	1	1	153	32	abaumannii_2	729	3	3	2	2	3	1	4
GCA_020906565.1	abaumannii	-	1	3	189,3	2	2	97	3	abaumannii_2	2	2	2	2	2	2	2	2	Germany
GCA_020985285.1	abaumannii	373	1	12	12	11	4	103	3	abaumannii_2	40	1	2	2	2	5	1	14	China	Andrias davidianus
GCA_021019455.2	abaumannii	-	10	12	182,4	11	4	98	5	abaumannii_2	1	1	1	1	1	5	1	1	Afghanistan	wound
GCA_021019495.2	abaumannii	-	10	12	182,4	11	4	98	5	abaumannii_2	1	1	1	1	1	5	1	1	Afghanistan	wound
GCA_021387855.2	abaumannii	-	1	81	189,3	2	2	16	3	abaumannii_2	2	2	2	2	2	2	2	2	China	Hospital_ICU
GCA_021387885.2	abaumannii	-	1	81	189,3	2	2	16	3	abaumannii_2	2	2	2	2	2	2	2	2	China	Hospital_ICU
GCA_021398135.1	abaumannii	-	1	3	189,3	2	2	97	3	abaumannii_2	2	2	2	2	2	2	2	2	China	sputum
GCA_021484905.1	abaumannii	-	10	12	182,4	11	4	98	5	abaumannii_2	1	1	1	1	1	5	1	1	USA	Hip
GCA_021484925.1	abaumannii	-	10	12	182,4	11	4	98	5	abaumannii_2	1	1	1	1	1	5	1	1	USA	Laboratory passage
GCA_021559695.1	abaumannii	-	1	3	189,3	2	2	97	3	abaumannii_2	2	2	2	2	2	2	2	2	China	Eye secretion
GCA_021609965.1	abaumannii	-	10	12	182,4	11	4	98	5	abaumannii_2	1	1	1	1	1	5	1	1	USA	Hip
GCA_021725415.1	abaumannii	-	1	3	189,3	2	2	97	3	abaumannii_2	2	2	2	2	2	2	2	2	China
GCA_021729465.1	abaumannii	-	1	35	12	~39	4	163	4	abaumannii_2	1093	1	158	2	2	165	1	2	China	stool
GCA_021730415.1	abaumannii	-	1	3	189,3	2	4	106	2	abaumannii_2	98	1	2	2	2	2	2	2	Thailand	sputum
GCA_021764725.1	abaumannii	-	1	12	189,3	2	2	145	3	abaumannii_2	2	2	2	2	2	2	2	2	South Korea	urine
GCA_021899715.1	abaumannii	440	1	15	2	28	1	148	32	abaumannii_2	25	3	3	2	4	7	2	4	Germany
GCA_022107375.2	abaumannii	-	46	12	182110	1	16	141	50	abaumannii_2	499	5	2	39	2	3	1	5	USA	sputum
GCA_022369275.1	abaumannii	-	1	93	42	1	1	106	40	abaumannii_2	866	3	2	2	30	3	74	3	China	Manis javanica
GCA_022369355.1	abaumannii	1464	1	10	8	6	1	201	14	abaumannii_2	52	3	2	2	7	9	1	5	China	Manis javanica
GCA_022429585.1	abaumannii	-	1	3	189,3	2	2	97	3	abaumannii_2	2	2	2	2	2	2	2	2	China	sputum
GCA_022459055.1	abaumannii	-	1	3	189,3	2	2	96	3	abaumannii_2	2	2	2	2	2	2	2	2	Belgium
GCA_022459075.1	abaumannii	-	1	1	13	12	94	16	2	abaumannii_2	10	1	3	2	1	4	4	4	Belgium
GCA_022459095.1	abaumannii	1089	28	38	45	1	16	66	2	abaumannii_2	85	5	2	4	1	3	3	4	Belgium
GCA_022459115.2	abaumannii	-	1	12	189,3	2	2	100	3	abaumannii_2	636	2	1	2	2	2	1	1	Belgium
GCA_022459135.1	abaumannii	-	1	3	189,3	2	2	97	3	abaumannii_2	2	2	2	2	2	2	2	2	Belgium
GCA_022459155.1	abaumannii	-	1	3	189,3	2	2	96	3	abaumannii_2	2	2	2	2	2	2	2	2	Belgium
GCA_022459175.1	abaumannii	-	1	15	189,3	2	2	142	3	abaumannii_2	2	2	2	2	2	2	2	2	Belgium
GCA_022459295.1	abaumannii	-	1	15	189,3	2	2	142	3	abaumannii_2	2	2	2	2	2	2	2	2	Belgium
GCA_022459415.1	abaumannii	-	10	12	182,4	11	4	141	5	abaumannii_2	1	1	1	1	1	5	1	1	Belgium
GCA_022459595.1	abaumannii	-	1	3	189,3	2	2	142	3	abaumannii_2	2	2	2	2	2	2	2	2	Belgium
GCA_022459755.2	abaumannii	-	2	21	182,12	32	26	198	5	abaumannii_2	78	25	3	6	2	28	1	29	Belgium
GCA_022459875.1	abaumannii	-	1	12	189,3	2	2	144	3	abaumannii_2	2	2	2	2	2	2	2	2	Belgium
GCA_022460015.1	abaumannii	-	1	3	189,3	2	2	97	3	abaumannii_2	2	2	2	2	2	2	2	2	Belgium
GCA_022460155.2	abaumannii	499	24	92	96	11	49	162	26	abaumannii_2	158	41	42	13	1	5	4	14	Belgium
GCA_022460295.1	abaumannii	-	2	21	182,12	32	26	142	5	abaumannii_2	78	25	3	6	2	28	1	29	Belgium
GCA_022460435.2	abaumannii	-	1	12	189,3	2	2	100	3	abaumannii_2	636	2	1	2	2	2	1	1	Belgium
GCA_022460575.1	abaumannii	-	1	3	189,3	2	2	102	3	abaumannii_2	2	2	2	2	2	2	2	2	Belgium
GCA_022460745.2	abaumannii	-	1	12	189,3	2	2	100	3	abaumannii_2	636	2	1	2	2	2	1	1	Belgium
GCA_022460875.2	abaumannii	-	1	12	189,3	2	2	100	3	abaumannii_2	636	2	1	2	2	2	1	1	Belgium
GCA_022461025.2	abaumannii	448	1	15	3	2	2	98	3	abaumannii_2	2	2	2	2	2	2	2	2	Belgium
GCA_022466815.1	abaumannii	-	96	150	182,12	12	1	103	4	abaumannii_2	738	3	3	105	6	4	2	5	USA	Plant microbiota
GCA_022466975.1	abaumannii	931	1	10	8	6	1	110	14	abaumannii_2	52	3	2	2	7	9	1	5	Netherlands
GCA_022467135.1	abaumannii	112	1	12	56	36	1	61	26	abaumannii_2	437	3	2	2	2	30	4	28	France
GCA_022467255.1	abaumannii	-	1	3	189,3	2	2	96	3	abaumannii_2	2	2	2	2	2	2	2	2	Belgium
GCA_022467375.2	abaumannii	-	10	12	182,4	11	4	100	5	abaumannii_2	1	1	1	1	1	5	1	1	Belgium
GCA_022467435.1	abaumannii	-	21	15	189	2	35	202	4	abaumannii_2	215	27	2	7	2	2	1	2	Belgium
GCA_022467535.1	abaumannii	-	10	12	182,4	11	4	100	5	abaumannii_2	1	1	1	1	1	5	1	1	Belgium
GCA_022467655.1	abaumannii	-	10	12	182,4	11	4	100	5	abaumannii_2	1	1	1	1	1	5	1	1	Belgium
GCA_022467735.1	abaumannii	-	1	3	189,3	2	2	97	3	abaumannii_2	604	2	2	2	55	2	2	2	Belgium
GCA_022467805.1	abaumannii	-	1	3	189,3	2	2	102	3	abaumannii_2	2	2	2	2	2	2	2	2	Belgium
GCA_022467905.1	abaumannii	-	1	17	189,3	2	2	99	3	abaumannii_2	2	2	2	2	2	2	2	2	Belgium
GCA_022467975.1	abaumannii	-	1	17	189,3	2	2	102	3	abaumannii_2	2	2	2	2	2	2	2	2	Belgium
GCA_022468075.1	abaumannii	-	1	3	189,3	2	2	106	3	abaumannii_2	2	2	2	2	2	2	2	2	Belgium
GCA_022468195.1	abaumannii	-	1	3	189,3	2	2	102	3	abaumannii_2	2	2	2	2	2	2	2	2	Belgium
GCA_022468295.1	abaumannii	-	1	3	189,3	2	2	106	3	abaumannii_2	2	2	2	2	2	2	2	2	Belgium
GCA_022468355.1	abaumannii	-	1	3	189,3	2	2	96	3	abaumannii_2	2	2	2	2	2	2	2	2	Belgium
GCA_022468455.1	abaumannii	-	1	3	189,3	2	2	100	3	abaumannii_2	2	2	2	2	2	2	2	2	Belgium
GCA_022468565.1	abaumannii	-	1	3	189,3	2	2	97	3	abaumannii_2	2	2	2	2	2	2	2	2	Belgium
GCA_022468645.2	abaumannii	-	1	3	189,3	2	2	100	3	abaumannii_2	2	2	2	2	2	2	2	2	Belgium
GCA_022468755.1	abaumannii	-	1	3	189,3	2	2	100	3	abaumannii_2	2	2	2	2	2	2	2	2	Belgium
GCA_022468795.1	abaumannii	-	1	17	189	2	2	99	3	abaumannii_2	2	2	2	2	2	2	2	2	Belgium
GCA_022468835.2	abaumannii	-	1	12	189,3	2	2	100	3	abaumannii_2	636	2	1	2	2	2	1	1	Belgium
GCA_022468855.2	abaumannii	-	1	12	189,3	2	2	100	3	abaumannii_2	636	2	1	2	2	2	1	1	Belgium
GCA_022468985.2	abaumannii	1752	28	38	45	1	16	142	2	abaumannii_2	85	5	2	4	1	3	3	4	Belgium
GCA_022469075.1	abaumannii	-	1	3	189,3	2	2	96	3	abaumannii_2	2	2	2	2	2	2	2	2	Belgium
GCA_022548575.1	abaumannii	-	1	15	189,3	2	2	142	3	abaumannii_2	2	2	2	2	2	2	2	2	Belgium
GCA_022605145.1	abaumannii	373	1	12	12	11	4	103	3	abaumannii_2	40	1	2	2	2	5	1	14	China	sputum
GCA_022759565.1	abaumannii	-	1	3	189,3	2	2	97	3	abaumannii_2	2	2	2	2	2	2	2	2	China	ascites
GCA_022811905.1	abaumannii	355	1	81	11	48	18	114	43	abaumannii_2	16	7	7	2	2	8	4	4	China	balf
GCA_022870045.1	abaumannii	931	1	10	8	6	1	110	14	abaumannii_2	52	3	2	2	7	9	1	5
GCA_022916135.2	abaumannii	-	2	21	182,12	32	26	198	5	abaumannii_2	78	25	3	6	2	28	1	29	USA	sputum
GCA_022916555.2	abaumannii	-	1	3	189,3	2	2	96	3	abaumannii_2	2	2	2	2	2	2	2	2	USA	other
GCA_022921035.1	abaumannii	-	1	3	189,3	2	2	97	3	abaumannii_2	2	2	2	2	2	2	2	2	China	sputum
GCA_023054035.2	abaumannii	-	2	21	182,12	32	26	198	5	abaumannii_2	78	25	3	6	2	28	1	29	USA	sputum
GCA_023093135.2	abaumannii	-	2	21	182,12	32	26	198	5	abaumannii_2	78	25	3	6	2	28	1	29	USA	sputum
GCA_023094035.1	abaumannii	-	1	~90	80	11	~36	174	41	abaumannii_2	-	~163	8	2	2	5	1	~5	India	Sewage
GCA_023221535.1	abaumannii	-	1	46	189,3	2	2	142	3	abaumannii_2	2	2	2	2	2	2	2	2	Australia	clinical
GCA_023273785.1	abaumannii	-	1	3	189,3	2	2	140	3	abaumannii_2	2	2	2	2	2	2	2	2	China	sputum
GCA_023360975.1	abaumannii	-	1	3	189,3	2	2	97	3	abaumannii_2	2	2	2	2	2	2	2	2	China	blood
GCA_023360995.1	abaumannii	-	1	3	189,3	2	2	97	3	abaumannii_2	2	2	2	2	2	2	2	2	China	tracheal aspirate
GCA_023361015.1	abaumannii	-	1	3	189,3	2	2	97	3	abaumannii_2	2	2	2	2	2	2	2	2	China	sputum
GCA_023361035.1	abaumannii	-	1	3	189,3	2	2	97	3	abaumannii_2	2	2	2	2	2	2	2	2	China	blood
GCA_023361055.1	abaumannii	-	1	3	189,3	2	2	97	3	abaumannii_2	2	2	2	2	2	2	2	2	China	blood
GCA_023361075.1	abaumannii	-	1	3	189,3	2	2	97	3	abaumannii_2	2	2	2	2	2	2	2	2	China	blood
GCA_023361095.1	abaumannii	-	1	3	189,3	2	2	97	3	abaumannii_2	2	2	2	2	2	2	2	2	China	secretion
GCA_023361115.1	abaumannii	-	1	3	189,3	2	2	97	3	abaumannii_2	2	2	2	2	2	2	2	2	China	sputum
GCA_023361135.1	abaumannii	-	1	3	189,3	2	2	97	3	abaumannii_2	2	2	2	2	2	2	2	2	China	balf
GCA_023361155.1	abaumannii	-	1	3	189,3	2	2	97	3	abaumannii_2	2	2	2	2	2	2	2	2	China	bronchial
GCA_023361175.1	abaumannii	-	1	3	189,3	2	2	97	3	abaumannii_2	2	2	2	2	2	2	2	2	China	blood
GCA_023361195.1	abaumannii	-	1	3	189,3	2	2	97	3	abaumannii_2	2	2	2	2	2	2	2	2	China	blood
GCA_023361215.1	abaumannii	-	1	3	189,3	2	2	97	3	abaumannii_2	2	2	2	2	2	2	2	2	China	blood
GCA_023361235.1	abaumannii	-	1	3	189,3	2	2	97	3	abaumannii_2	2	2	2	2	2	2	2	2	China	blood
GCA_023361255.1	abaumannii	-	1	3	189,3	2	2	97	3	abaumannii_2	2	2	2	2	2	2	2	2	China	sputum
GCA_023361275.1	abaumannii	-	1	3	189,3	2	2	97	3	abaumannii_2	2	2	2	2	2	2	2	2	China	balf
GCA_023361815.1	abaumannii	-	1	3	189,3	2	2	97	3	abaumannii_2	2	2	2	2	2	2	2	2	China	abdominal fluid
GCA_023361835.1	abaumannii	-	1	3	189,3	2	2	97	3	abaumannii_2	2	2	2	2	2	2	2	2	China	sputum
GCA_023361855.1	abaumannii	-	1	3	189,3	2	2	97	3	abaumannii_2	2	2	2	2	2	2	2	2	China	sputum
GCA_023361875.1	abaumannii	-	1	3	189,3	2	2	97	3	abaumannii_2	2	2	2	2	2	2	2	2	China	sputum
GCA_023361895.1	abaumannii	-	1	3	189,3	2	2	97	3	abaumannii_2	2	2	2	2	2	2	2	2	China	blood
GCA_023361915.1	abaumannii	-	1	3	189,3	2	2	97	3	abaumannii_2	2	2	2	2	2	2	2	2	China	sputum
GCA_023361935.1	abaumannii	-	1	3	189,3	2	2	97	3	abaumannii_2	2	2	2	2	2	2	2	2	China	secretion
GCA_023361955.1	abaumannii	-	1	3	189,3	2	2	97	3	abaumannii_2	2	2	2	2	2	2	2	2	China	blood
GCA_023361975.1	abaumannii	-	1	3	189,3	2	2	97	3	abaumannii_2	2	2	2	2	2	2	2	2	China	blood
GCA_023361995.1	abaumannii	-	1	3	189,3	2	2	97	3	abaumannii_2	2	2	2	2	2	2	2	2	China	blood
GCA_023362015.1	abaumannii	-	1	3	189,3	2	2	97	3	abaumannii_2	2	2	2	2	2	2	2	2	China	blood
GCA_023362035.1	abaumannii	-	1	3	189,3	2	2	97	3	abaumannii_2	2	2	2	2	2	2	2	2	China	blood
GCA_023362055.1	abaumannii	-	1	3	189,3	2	2	97	3	abaumannii_2	2	2	2	2	2	2	2	2	China	blood
GCA_023362075.1	abaumannii	-	1	3	189,3	2	2	97	3	abaumannii_2	2	2	2	2	2	2	2	2	China	blood
GCA_023362095.1	abaumannii	-	1	3	189,3	2	2	97	3	abaumannii_2	2	2	2	2	2	2	2	2	China	blood
GCA_023362115.1	abaumannii	-	1	3	189,3	2	2	97	3	abaumannii_2	2	2	2	2	2	2	2	2	China	blood
GCA_023362135.1	abaumannii	-	1	3	189,3	2	2	97	3	abaumannii_2	2	2	2	2	2	2	2	2	China	blood
GCA_023362155.1	abaumannii	-	1	3	189,3	2	2	97	3	abaumannii_2	2	2	2	2	2	2	2	2	China	blood
GCA_023362175.1	abaumannii	-	1	3	189,3	2	2	97	3	abaumannii_2	2	2	2	2	2	2	2	2	China	blood
GCA_023362195.1	abaumannii	-	1	3	189,3	2	2	97	3	abaumannii_2	2	2	2	2	2	2	2	2	China	sputum
GCA_023362215.1	abaumannii	-	1	3	189,3	2	2	97	3	abaumannii_2	2	2	2	2	2	2	2	2	China	sputum
GCA_023362235.1	abaumannii	-	1	3	189,3	2	2	97	3	abaumannii_2	2	2	2	2	2	2	2	2	China	sputum
GCA_023362255.1	abaumannii	-	1	3	189,3	2	2	97	3	abaumannii_2	2	2	2	2	2	2	2	2	China	sputum
GCA_023362275.1	abaumannii	-	1	3	189,3	2	2	97	3	abaumannii_2	2	2	2	2	2	2	2	2	China	blood
GCA_023517155.1	abaumannii	-	1	3	189,3	2	2	160	3	abaumannii_2	2	2	2	2	2	2	2	2	China	Bedside table_P53_BU18
GCA_023517175.1	abaumannii	-	1	3	189,3	2	2	140	3	abaumannii_2	2	2	2	2	2	2	2	2	China	Ventilator shelf_P101_BU22
GCA_023517195.1	abaumannii	-	1	3	189,3	2	2	97	3	abaumannii_2	2	2	2	2	2	2	2	2	China	Bed controller_P22_BU23
GCA_023517215.1	abaumannii	-	1	3	189,3	2	2	106	3	abaumannii_2	2	2	2	2	2	2	2	2	China	Nasojejunal tube_P50_BU7
GCA_023517235.1	abaumannii	462	31	33	59	40	16	142	7	abaumannii_2	46	5	12	11	2	14	9	14	China	Rectal swab_P87_BU24
GCA_023517255.1	abaumannii	-	1	3	189,3	2	2	61	3	abaumannii_2	2	2	2	2	2	2	2	2	China	Locker_P26_BU28
GCA_023517695.1	abaumannii	-	1	3	189,3	2	2	97	3	abaumannii_2	2	2	2	2	2	2	2	2	China	Rectal swab_P131_BU4
GCA_023517715.1	abaumannii	-	1	3	189,3	2	2	97	3	abaumannii_2	2	2	2	2	2	2	2	2	China	Infusion stand_P63_BU16
GCA_023517735.1	abaumannii	-	1	3	189,3	2	2	97	3	abaumannii_2	2	2	2	2	2	2	2	2	China	Nasogastric tube_P44_BU19
GCA_023615345.2	abaumannii	-	2	21	182,12	32	26	198	5	abaumannii_2	78	25	3	6	2	28	1	29	USA	sputum
GCA_023615705.2	abaumannii	-	1	3	189,3	2	2	96	3	abaumannii_2	2	2	2	2	2	2	2	2	USA	sputum
GCA_023615745.2	abaumannii	-	46	12	182110	1	16	141	50	abaumannii_2	499	5	2	39	2	3	1	5	USA	Wound/Abscess
GCA_023809625.1	abaumannii	-	21	15	2	28	1	157	~116	abaumannii_2	126	3	2	7	2	7	1	3	India	blood
GCA_023809705.1	abaumannii	-	21	15	2	28	1	157	~116	abaumannii_2	126	3	2	7	2	7	1	3	India	blood
GCA_023981045.1	abaumannii	-	22	15	-	2	4	169	2	abaumannii_2	256	1	3	10	1	2	4	4	China	sputum
GCA_024106315.2	abaumannii	-	2	21	182,12	32	26	198	5	abaumannii_2	78	25	3	6	2	28	1	29	USA	skin
GCA_024125815.1	abaumannii	-	1	179?	189,3	2	2	145	140?	abaumannii_2	2	2	2	2	2	2	2	2	South Korea
GCA_024126235.1	abaumannii	-	1	12	189,3	2	2	145	3	abaumannii_2	-	2	2	2	2	2	89?	2	South Korea
GCA_024126255.1	abaumannii	-	1	3	189,3	2	2	97	3	abaumannii_2	2	2	2	2	2	2	2	2	South Korea	sputum
GCA_024126275.1	abaumannii	357	1	12	3	2	2	145	3	abaumannii_2	2	2	2	2	2	2	2	2	South Korea
GCA_024126295.1	abaumannii	-	1	3	189,3	2	2	142	3	abaumannii_2	2	2	2	2	2	2	2	2	South Korea	urine
GCA_024126315.1	abaumannii	-	1	12	189,3	2	2	145	3	abaumannii_2	2	2	2	2	2	2	2	2	South Korea
GCA_024134625.1	abaumannii	-	1	3	189,3	2	2	97	3	abaumannii_2	2	2	2	2	2	2	2	2
GCA_024134645.1	abaumannii	112	1	12	56	36	1	61	26	abaumannii_2	437	3	2	2	2	30	4	28
GCA_024134665.1	abaumannii	112	1	12	56	36	1	61	26	abaumannii_2	437	3	2	2	2	30	4	28
GCA_024134685.1	abaumannii	-	1	3	189,3	2	2	97	3	abaumannii_2	2	2	2	2	2	2	2	2
GCA_024137925.1	abaumannii	-	1	12	189,3	2	2	145	3	abaumannii_2	2	2	2	2	2	2	2	2	South Korea
GCA_024138105.1	abaumannii	-	1	3	189,3	2	2	94	3	abaumannii_2	2	2	2	2	2	2	2	2	South Korea	blood
GCA_024138435.1	abaumannii	235	1	69	90	2	1	79	30	abaumannii_2	162	3	2	2	2	2	4	8	Chile	endotracheal aspirate
GCA_024139015.1	abaumannii	1637	1	15	12	6	28	102	40	abaumannii_2	109	26	4	2	2	9	1	5	Chile	peritoneal abcess
GCA_024139035.1	abaumannii	1283	1	15	8	10	28	102	32	abaumannii_2	79	26	2	2	2	29	4	5	Chile	blood culture
GCA_024139055.1	abaumannii	225	12	17	12	1	29	99	39	abaumannii_2	318	6	6	8	2	3	5	5	Chile	tissue
GCA_024139075.1	abaumannii	225	12	17	12	1	29	99	39	abaumannii_2	15	6	6	8	2	3	5	4	Chile	sacrum ulcer
GCA_024139095.1	abaumannii	-	10	12	182,4	11	4	98	5	abaumannii_2	1	1	1	1	1	5	1	1	Chile	catheter tip
GCA_024172225.1	abaumannii	-	1	3	189,3	2	2	142	3	abaumannii_2	2	2	2	2	2	2	2	2	South Korea
GCA_024205265.1	abaumannii	1418	21	48	58	42	36	114	4	abaumannii_2	164	40	3	7	2	40	4	4	China	patient
GCA_024205285.1	abaumannii	1418	21	48	58	42	36	114	4	abaumannii_2	164	40	3	7	2	40	4	4	China	patient
GCA_024271825.1	abaumannii	235	1	69	90	2	1	79	30	abaumannii_2	162	3	2	2	2	2	4	8	Chile	peritoneal liquid
GCA_024426665.1	abaumannii	229	1	15	2	28	1	107	32	abaumannii_2	25	3	3	2	4	7	2	4	Lebanon	urine
GCA_024505625.1	abaumannii	-	1	12	56	1	~1	177	26	abaumannii_2	-	~3	2	2	2	3	4	4	Brazil	catheter tip
GCA_024730805.1	abaumannii	-	1	3	189,3	2	2	97	3	abaumannii_2	2	2	2	2	2	2	2	2	China	Bronchoalveolar lavage fluid
GCA_024732425.1	abaumannii	-	1	12	189,3	2	2	110	3	abaumannii_2	45	2	6	2	2	2	2	2	Greece
GCA_024749385.1	abaumannii	-	10	12	182,4	11	4	102	5	abaumannii_2	1	1	1	1	1	5	1	1	Germany
GCA_024749405.1	abaumannii	-	21	31	2	28	1	104	4	abaumannii_2	33	3	5	7	1	7	1	4	Germany
GCA_024749425.1	abaumannii	552	21	35	2	28	1	145	4	abaumannii_2	193	3	1	7	1	7	2	4	Germany
GCA_024749445.1	abaumannii	1100	37	38	67	47	1	200	52	abaumannii_2	400	3	3	55	2	66	1	5	Germany
GCA_024749465.1	abaumannii	1078	28	38	45	1	16	144	2	abaumannii_2	85	5	2	4	1	3	3	4	Germany
GCA_024749485.1	abaumannii	-	10	33	182,4	11	4	140	5	abaumannii_2	1	1	1	1	1	5	1	1	Germany
GCA_024749505.1	abaumannii	-	1	34	-	28	22	107	5	abaumannii_2	58	13	4	2	2	7	1	2	Germany
GCA_024749525.1	abaumannii	514	1	52	29	28	18	114	7	abaumannii_2	103	7	3	2	1	7	1	4	Germany
GCA_024749545.1	abaumannii	-	1	35	189,3	2	2	102	3	abaumannii_2	2	2	2	2	2	2	2	2	Germany
GCA_024749565.1	abaumannii	-	1	3	189,3	2	2	96	3	abaumannii_2	2	2	2	2	2	2	2	2	Germany
GCA_024749585.1	abaumannii	-	1	~71	139	1	1	221	26	abaumannii_2	867	3	2	2	2	3	4	127	Germany
GCA_024749605.1	abaumannii	956	23	35	3	27	23	144	7	abaumannii_2	54	12	3	18	2	17	4	5	Germany
GCA_024749625.1	abaumannii	-	1	49	6	1	4	205	6	abaumannii_2	32	1	1	2	2	3	4	4	Germany
GCA_024749645.1	abaumannii	-	1	12	-	1	1	149	26	abaumannii_2	268	3	2	2	2	3	1	5	Germany
GCA_024749665.1	abaumannii	-	1	12	189,3	2	2	100	3	abaumannii_2	636	2	1	2	2	2	1	1	Germany
GCA_024749685.1	abaumannii	-	1	3	189,3	2	2	96	3	abaumannii_2	2	2	2	2	2	2	2	2	Germany
GCA_024749705.1	abaumannii	-	1	12	189,3	2	2	100	3	abaumannii_2	636	2	1	2	2	2	1	1	Germany
GCA_024749725.1	abaumannii	-	1	12	189,3	2	2	100	3	abaumannii_2	636	2	1	2	2	2	1	1	Germany
GCA_024749745.1	abaumannii	-	1	12	189,3	2	2	100	3	abaumannii_2	636	2	1	2	2	2	1	1	Germany
GCA_024749765.1	abaumannii	-	1	12	189,3	2	2	100	3	abaumannii_2	636	2	1	2	2	2	1	1	Germany
GCA_024749785.1	abaumannii	-	1	12	189,3	2	2	100	3	abaumannii_2	636	2	1	2	2	2	1	1	Germany
GCA_024800505.1	abaumannii	-	1	3	189,3	2	2	97	3	abaumannii_2	2	2	2	2	2	2	2	2	China	sputum
GCA_024922185.2	abaumannii	-	46	12	182110	1	16	141	50	abaumannii_2	499	5	2	39	2	3	1	5	USA	sputum
GCA_025258705.1	abaumannii	1694	1	3	8	10	28	97	32	abaumannii_2	422	26	72	2	2	29	4	5	USA	blood
GCA_025258745.1	abaumannii	1694	1	3	8	10	28	97	32	abaumannii_2	422	26	72	2	2	29	4	5	USA	Wound/Abscess
GCA_025258765.1	abaumannii	1694	1	3	8	10	28	97	32	abaumannii_2	422	26	72	2	2	29	4	5	USA	Wound/Abscess
GCA_025258785.1	abaumannii	1694	1	3	8	10	28	97	32	abaumannii_2	422	26	72	2	2	29	4	5	USA	Wound/Abscess
GCA_025258805.1	abaumannii	1694	1	3	8	10	28	97	32	abaumannii_2	422	26	72	2	2	29	4	5	USA	sputum
GCA_025258845.1	abaumannii	1694	1	3	8	10	28	97	32	abaumannii_2	422	26	72	2	2	29	4	5	USA	Wound/Abscess
GCA_025264005.1	abaumannii	-	35	12	~189	28	32	~158	4	abaumannii_2	-	8	1	56	3	7	1	4	China
GCA_025369955.1	abaumannii	1694	1	3	8	10	28	97	32	abaumannii_2	422	26	72	2	2	29	4	5	USA	sputum
GCA_025402915.1	abaumannii	-	1	81	189,3	2	2	16	3	abaumannii_2	2	2	2	2	2	2	2	2	China	sputum of an intensive care unit
GCA_025402975.1	abaumannii	-	1	3	189,3	2	2	157	3	abaumannii_2	2	2	2	2	2	2	2	2
GCA_025449155.1	abaumannii	-	1	3	189,3	2	2	96	3	abaumannii_2	2	2	2	2	2	2	2	2
GCA_025449175.1	abaumannii	-	1	3	189,3	2	2	157	3	abaumannii_2	2	2	2	2	2	2	2	2
GCA_025449195.1	abaumannii	-	1	3	189,3	2	2	96	3	abaumannii_2	2	2	2	2	2	2	2	2
GCA_025677625.1	abaumannii	1567	10	12	182	11	4	100	5	abaumannii_2	1	1	1	1	1	5	1	1	Greece	urine
GCA_025722955.1	abaumannii	-	1	17	189,3	2	2	99	3	abaumannii_2	2	2	2	2	2	2	2	2		sputum
GCA_025732095.1	abaumannii	-	1	17	189,3	2	2	108	3	abaumannii_2	2	2	2	2	2	2	2	2	Russia	upper respiratory tract
GCA_025732115.1	abaumannii	-	1	35	189,3	2	2	102	3	abaumannii_2	2	2	2	2	2	2	2	2	Russia	upper respiratory tract
GCA_025853895.1	abaumannii	-	46	12	182110	1	16	141	50	abaumannii_2	499	5	2	39	2	3	1	5	USA	Cervical
GCA_025853915.1	abaumannii	-	46	12	182110	1	16	141	50	abaumannii_2	499	5	2	39	2	3	1	5	USA	skin
GCA_025853935.1	abaumannii	-	46	12	182110	1	16	141	50	abaumannii_2	499	5	2	39	2	3	1	5	USA	skin
GCA_025853955.1	abaumannii	-	46	12	182110	1	16	141	50	abaumannii_2	499	5	2	39	2	3	1	5	USA	skin
GCA_025853975.1	abaumannii	-	46	12	182110	1	~16	141	50	abaumannii_2	-	~5	2	39	2	3	1	5	USA	skin
GCA_025853995.1	abaumannii	-	1	3	189,3	2	2	140	3	abaumannii_2	2	2	2	2	2	2	2	2	USA	skin
GCA_025854015.1	abaumannii	-	1	3	189,3	2	2	140	3	abaumannii_2	2	2	2	2	2	2	2	2	USA	skin
GCA_025854035.1	abaumannii	355	1	81	11	48	18	114	43	abaumannii_2	16	7	7	2	2	8	4	4	USA	skin
GCA_025854055.1	abaumannii	-	46	12	182110	1	16	141	50	abaumannii_2	499	5	2	39	2	3	1	5	USA	wound
GCA_025854075.1	abaumannii	-	46	12	182110	1	16	141	50	abaumannii_2	499	5	2	39	2	3	1	5	USA	wound
GCA_025854095.1	abaumannii	355	1	81	11	48	18	114	43	abaumannii_2	16	7	7	2	2	8	4	4	USA	skin
GCA_025854115.1	abaumannii	-	46	12	182110	1	16	141	50	abaumannii_2	499	5	2	39	2	3	1	5	USA	skin
GCA_025854135.1	abaumannii	-	46	12	182110	1	16	141	50	abaumannii_2	499	5	2	39	2	3	1	5	USA	skin
GCA_025854155.1	abaumannii	-	1	3	189,3	2	2	140	3	abaumannii_2	2	2	2	2	2	2	2	2	USA	ENVIRONMENT
GCA_025854175.1	abaumannii	-	46	12	182110	1	16	141	50	abaumannii_2	499	5	2	39	2	3	1	5	USA	ENVIRONMENT
GCA_025854195.1	abaumannii	-	46	12	182110	1	16	141	50	abaumannii_2	499	5	2	39	2	3	1	5	USA	ENVIRONMENT
GCA_025854215.1	abaumannii	-	46	12	182110	1	16	141	50	abaumannii_2	499	5	2	39	2	3	1	5	USA	ENVIRONMENT
GCA_025854235.1	abaumannii	-	46	12	182110	1	16	141	50	abaumannii_2	499	5	2	39	2	3	1	5	USA	ENVIRONMENT
GCA_025854255.1	abaumannii	355	1	81	11	48	18	114	43	abaumannii_2	16	7	7	2	2	8	4	4	USA	ENVIRONMENT
GCA_025854315.1	abaumannii	-	1	3	189,3	2	2	96	3	abaumannii_2	2	2	2	2	2	2	2	2	China	sputm
GCA_025916215.1	abaumannii	-	1	3	189,3	2	2	96	3	abaumannii_2	2	2	2	2	2	2	2	2	China	cerebrospinal fluid
GCA_026062515.1	abaumannii	1134	1	52	59	12	1	79	44	abaumannii_2	111	3	3	2	2	4	8	12	Australia
GCA_026194635.2	abaumannii	-	1	~12	12	11	4	107	3	abaumannii_2	40	1	2	2	2	5	1	14	USA	Draining-Matting Conveyor
GCA_026409185.1	abaumannii	-	1	12	189,3	2	2	145	3	abaumannii_2	2	2	2	2	2	2	2	2	South Korea	lab-evolved strain
GCA_026409205.1	abaumannii	-	1	12	189,3	2	2	145	3	abaumannii_2	2	2	2	2	2	2	2	2	South Korea	lab-evolved strain
GCA_027239755.1	abaumannii	1221	1	12	12	11	4	109	3	abaumannii_2	40	1	2	2	2	5	1	14	China	blood
GCA_027558855.1	abaumannii	-	46	12	182110	1	16	141	50	abaumannii_2	499	5	2	39	2	3	1	5	USA	urine
GCA_027943685.1	abaumannii	-	1	3	189,3	2	2	142	3	abaumannii_2	2	2	2	2	2	2	2	2	Japan
GCA_027943705.1	abaumannii	-	1	3	189,3	2	2	142	3	abaumannii_2	2	2	2	2	2	2	2	2	Japan
GCA_028051765.3	abaumannii	-	1	17	189,3	2	2	99	3	abaumannii_2	2	2	2	2	2	2	2	2	USA	Tissue
GCA_028051805.3	abaumannii	-	1	17	189,3	2	2	99	3	abaumannii_2	2	2	2	2	2	2	2	2	USA	Tissue
GCA_028201495.1	abaumannii	-	10	12	182,4	11	4	98	5	abaumannii_2	1	1	1	1	1	5	1	1	Australia	wound
GCA_028201675.1	abaumannii	-	1	81	189,3	2	2	16	3	abaumannii_2	-	2	156?	2	2	2	2	2	China	Labatory, 37662RM2 cultured in medium
GCA_028201695.1	abaumannii	-	1	81	189,3	2	2	16	3	abaumannii_2	2	2	2	2	2	2	2	2	China	Labatory, 37662RM1 cultured in medium
GCA_028370175.1	abaumannii	-	10	53	182,74	11	4	200	5	abaumannii_2	1	1	1	1	1	5	1	1	Canada	nosocomial spread of war-related
GCA_028464005.1	abaumannii	-	1	81	189,3	2	2	16	3	abaumannii_2	2	2	2	2	2	2	2	2	China	selected with meropenem showing
GCA_028464025.1	abaumannii	-	1	81	189,3	2	2	16	3	abaumannii_2	2	2	2	2	2	2	2	2	China	selected with meropenem showing
GCA_028548795.2	abaumannii	-	1	3	189,3	2	2	61	3	abaumannii_2	2	2	2	2	2	2	2	2		cerebrospinal fluid
GCA_028583465.1	abaumannii	1454	1	98	67	28	1	102	6	abaumannii_2	690	3	3	2	1	7	2	14	Poland	Nestling, choana
GCA_028583485.1	abaumannii	-	10	12	182,4	11	4	79	5	abaumannii_2	1	1	1	1	1	5	1	1
GCA_028583505.1	abaumannii	-	10	12	182,4	11	4	79	5	abaumannii_2	1	1	1	1	1	5	1	1	USA	Tibia, osteotomy elitis
GCA_028622695.1	abaumannii	-	1	3	189,3	2	2	97	3	abaumannii_2	2	2	2	2	2	2	2	2	USA	urine
GCA_028622715.1	abaumannii	-	1	3	189,3	2	2	96	3	abaumannii_2	2	2	2	2	2	2	2	2	USA	blood
GCA_028622775.1	abaumannii	-	1	3	189,3	2	2	96	3	abaumannii_2	2	2	2	2	2	2	2	2	USA	Wound/Abscess
GCA_028622915.1	abaumannii	-	1	3	189,3	2	2	96	3	abaumannii_2	2	2	2	2	2	2	2	2	USA	other
GCA_028634015.3	abaumannii	-	1	17	189,3	2	2	99	3	abaumannii_2	2	2	2	2	2	2	2	2	USA	Wound/Abscess
GCA_028751705.1	abaumannii	-	1	3	189,3	2	2	97	3	abaumannii_2	2	2	2	2	2	2	2	2	Australia
GCA_028752795.1	abaumannii	-	1	3	189,3	2	2	97	3	abaumannii_2	2	2	2	2	2	2	2	2	Australia
GCA_028752815.1	abaumannii	-	1	3	189,3	2	2	97	3	abaumannii_2	2	2	2	2	2	2	2	2	Australia
GCA_028753295.1	abaumannii	-	1	3	189,3	2	2	97	3	abaumannii_2	2	2	2	2	2	2	2	2
GCA_029168475.1	abaumannii	-	10	12	182,4	11	4	98	5	abaumannii_2	1	1	1	1	1	5	1	1	Taiwan	blood
GCA_029223565.1	abaumannii	462	31	33	59	40	16	142	7	abaumannii_2	46	5	12	11	2	14	9	14	China
GCA_029459615.1	abaumannii	112	1	12	56	36	1	61	26	abaumannii_2	437	3	2	2	2	30	4	28
GCA_029459635.1	abaumannii	-	1	52	62	39	4	110	41	abaumannii_2	172	1	16	2	6	18	4	4
GCA_029459655.1	abaumannii	-	1	52	62	39	4	110	41	abaumannii_2	172	1	16	2	6	18	4	4
GCA_029459755.1	abaumannii	-	1	52	62	39	4	110	41	abaumannii_2	172	1	16	2	6	18	4	4
GCA_029459775.1	abaumannii	-	1	52	62	39	4	110	41	abaumannii_2	172	1	16	2	6	18	4	4
GCA_029581555.1	abaumannii	-	1	35	189,3	2	2	102	3	abaumannii_2	2	2	2	2	2	2	2	2	Russia	sputum
GCA_029582015.1	abaumannii	1456	1	17	41	6	23	132	26	abaumannii_2	309	12	1	2	2	9	1	5	Poland	Nestling, choana
GCA_029674685.1	abaumannii	-	1	3	189,3	2	2	96	3	abaumannii_2	2	2	2	2	2	2	2	2	Poland	bronchial secretion
GCA_029674805.1	abaumannii	-	1	34	80	28	1	178	4	abaumannii_2	331	3	2	2	2	7	2	5	China	wastewater
GCA_029674825.1	abaumannii	-	1	34	80	28	1	178	4	abaumannii_2	331	3	2	2	2	7	2	5	China	wastewater
GCA_029674845.1	abaumannii	-	1	34	80	28	1	178	4	abaumannii_2	331	3	2	2	2	7	2	5	China	wastewater
GCA_029713725.1	abaumannii	499	24	92	96	11	49	162	26	abaumannii_2	158	41	42	13	1	5	4	14	Saudi Arabia
GCA_029713745.1	abaumannii	-	1	3	189,3	2	2	96	3	abaumannii_2	2	2	2	2	2	2	2	2	Saudi Arabia
GCA_029713765.1	abaumannii	-	1	3	189,3	2	2	102	3	abaumannii_2	-	2	~3	2	2	2	2	2	Saudi Arabia
GCA_029713785.1	abaumannii	-	1	3	189,3	2	2	110	3	abaumannii_2	570	2	2	2	2	2	2	4	Saudi Arabia
GCA_029713805.1	abaumannii	234	21	48	58	42	36	109	4	abaumannii_2	164	40	3	7	2	40	4	4	Saudi Arabia
GCA_029713825.1	abaumannii	-	1	38	189,3	2	2	66	3	abaumannii_2	2	2	2	2	2	2	2	2	Saudi Arabia
GCA_029713845.1	abaumannii	451	1	3	3	2	2	142	3	abaumannii_2	-	2	~3	2	2	2	2	2	Saudi Arabia
GCA_029713865.1	abaumannii	-	1	35	189,3	2	2	100	3	abaumannii_2	2	2	2	2	2	2	2	2	Saudi Arabia
GCA_029713905.1	abaumannii	-	1	3	189,3	2	2	142	3	abaumannii_2	-	2	~3	2	2	2	2	2	Saudi Arabia
GCA_029713925.1	abaumannii	-	1	3	189,3	2	2	96	3	abaumannii_2	2	2	2	2	2	2	2	2	Saudi Arabia
GCA_029713945.1	abaumannii	-	1	3	189,3	2	2	96	3	abaumannii_2	2	2	2	2	2	2	2	2	Saudi Arabia
GCA_029713965.1	abaumannii	-	1	3	189,3	2	2	110	3	abaumannii_2	570	2	2	2	2	2	2	4	Saudi Arabia
GCA_029713985.1	abaumannii	-	1	17	189,3	2	2	108	3	abaumannii_2	2	2	2	2	2	2	2	2	Saudi Arabia
GCA_029714005.1	abaumannii	-	1	3	189,3	2	2	102	3	abaumannii_2	2	2	2	2	2	2	2	2	Saudi Arabia
GCA_029714025.1	abaumannii	-	1	3	189,3	2	2	102	3	abaumannii_2	2	2	2	2	2	2	2	2	Saudi Arabia
GCA_029714045.1	abaumannii	-	1	12	189,4	11	2	195	3	abaumannii_2	-	2	2	2	2	5	2	1	Saudi Arabia
GCA_029714065.1	abaumannii	-	1	3	189,3	2	2	219	3	abaumannii_2	2	2	2	2	2	2	2	2	Saudi Arabia
GCA_029714085.1	abaumannii	-	1	3	189,3	2	2	66	3	abaumannii_2	2	2	2	2	2	2	2	2	Saudi Arabia
GCA_029714105.1	abaumannii	-	1	87	189,3	2	2	107	3	abaumannii_2	-	2	~2	2	2	2	2	2	Saudi Arabia
GCA_029714125.1	abaumannii	-	1	35	189,3	2	2	100	3	abaumannii_2	2	2	2	2	2	2	2	2	Saudi Arabia
GCA_029714145.1	abaumannii	-	1	3	189,3	2	2	96	3	abaumannii_2	2	2	2	2	2	2	2	2	Saudi Arabia
GCA_029714165.1	abaumannii	-	1	3	189,3	2	2	102	3	abaumannii_2	2	2	2	2	2	2	2	2	Saudi Arabia
GCA_029748815.1	abaumannii	-	1	3	189,3	2	2	97	3	abaumannii_2	2	2	2	2	2	2	2	2	Saudi Arabia
GCA_029767905.3	abaumannii	-	1	3	189,3	2	2	96	3	abaumannii_2	2	2	2	2	2	2	2	2	USA	sputum
GCA_029774195.1	abaumannii	462	31	33	59	40	16	142	7	abaumannii_2	46	5	12	11	2	14	9	14	China
GCA_029774235.1	abaumannii	-	1	109	189,3	2	2	172	3	abaumannii_2	724	2	2	2	2	2	2	5	Taiwan
GCA_029774275.1	abaumannii	-	1	109	189,3	2	2	172	3	abaumannii_2	724	2	2	2	2	2	2	5	Taiwan
GCA_029774295.1	abaumannii	-	1	109	189,3	2	2	172	3	abaumannii_2	724	2	2	2	2	2	2	5	Taiwan
GCA_029774315.1	abaumannii	-	1	109	189,3	2	2	172	3	abaumannii_2	724	2	2	2	2	2	2	5	Taiwan	blood
GCA_029774335.1	abaumannii	-	1	109	189,3	2	2	172	3	abaumannii_2	724	2	2	2	2	2	2	5	Taiwan	urine
GCA_029774355.1	abaumannii	-	1	109	189,3	2	2	172	3	abaumannii_2	724	2	2	2	2	2	2	5	Taiwan	pleural effusion
GCA_029814335.1	abaumannii	-	1	17	189,3	2	2	108	3	abaumannii_2	2	2	2	2	2	2	2	2	Russia	blood
GCA_029814355.1	abaumannii	-	1	17	189,3	2	2	16	3	abaumannii_2	2	2	2	2	2	2	2	2	Russia	sputum
GCA_029814405.1	abaumannii	-	1	3	189,3	2	2	96	3	abaumannii_2	2	2	2	2	2	2	2	2	Russia	tracheal aspirate
GCA_029814975.1	abaumannii	-	1	109	189,3	2	2	172	3	abaumannii_2	724	2	2	2	2	2	2	5	Taiwan
GCA_029847455.2	abaumannii	-	21	35	13	6	1	140	4	abaumannii_2	-	3	~1	7	1	9	1	4
GCA_029909475.1	abaumannii	-	1	121	135	82	1	~211	6	abaumannii_2	155	3	2	2	2	44	4	4	Canada	Feedlot Water bowl
GCA_029931545.1	abaumannii	-	1	58	~12	~48	48	~103	5	abaumannii_2	282	3	3	2	6	52	2	14	China
GCA_030027985.1	abaumannii	-	1	17	189,3	2	2	99	3	abaumannii_2	2	2	2	2	2	2	2	2	USA	peripheral blood
GCA_030028005.1	abaumannii	281	1	17	3	2	2	99	3	abaumannii_2	2	2	2	2	2	2	2	2	USA	hip wound
GCA_030168245.1	abaumannii	281	1	17	3	2	2	99	3	abaumannii_2	2	2	2	2	2	2	2	2	USA	blood
GCA_030168265.1	abaumannii	-	1	56?	106	6	36	110	114	abaumannii_2	274	40	2	2	2	9	1	36	USA	feces
GCA_030168285.1	abaumannii	-	1	3	189,3	2	2	97	3	abaumannii_2	2	2	2	2	2	2	2	2	USA	respiratory
GCA_030413705.1	abaumannii	-	1	15	2	28	1	265	32	abaumannii_2	25	3	3	2	4	7	2	4	France	urine
GCA_030585225.1	abaumannii	-	1	3	189,3	2	2	97	3	abaumannii_2	2	2	2	2	2	2	2	2	USA	Skin/Wound
GCA_030585245.1	abaumannii	-	1	3	189,3	2	2	97	3	abaumannii_2	2	2	2	2	2	2	2	2	USA	Skin/Wound
GCA_030585265.1	abaumannii	-	10	12	182,1	33	4	102	5	abaumannii_2	406	1	1	1	2	65	1	5	USA	Skin/Wound
GCA_030585285.1	abaumannii	-	1	3	189,3	2	2	97	3	abaumannii_2	2	2	2	2	2	2	2	2	USA	Skin/Wound
GCA_030585305.1	abaumannii	-	1	3	189,3	2	2	97	3	abaumannii_2	2	2	2	2	2	2	2	2	USA	Skin/Wound
GCA_030585325.1	abaumannii	-	1	3	189,3	2	2	97	3	abaumannii_2	2	2	2	2	2	2	2	2	USA	Skin/Wound
GCA_030585345.1	abaumannii	-	10	12	182,1	33	4	102	5	abaumannii_2	406	1	1	1	2	65	1	5	USA	Skin/Wound
GCA_030585365.1	abaumannii	-	10	12	182,1	33	4	102	5	abaumannii_2	406	1	1	1	2	65	1	5	USA	Skin/Wound
GCA_030585385.1	abaumannii	-	10	12	182,1	33	4	102	5	abaumannii_2	406	1	1	1	2	65	1	5	USA	Skin/Wound
GCA_030585405.1	abaumannii	-	10	12	182,1	33	4	102	5	abaumannii_2	406	1	1	1	2	65	1	5	USA	Skin/Wound
GCA_030704325.1	abaumannii	-	1	3	189,3	2	2	96	3	abaumannii_2	2	2	2	2	2	2	2	2	USA	urine
GCA_030718975.1	abaumannii	-	1	3	189,3	2	2	96	3	abaumannii_2	2	2	2	2	2	2	2	2	USA	Wound/Abscess
GCA_032822615.1	abaumannii	-	1	91	32	11	1	137	6	abaumannii_2	350	3	3	2	2	5	2	5	Australia	lake
GCA_033170255.1	abaumannii	-	1	3	189,3	2	2	-	3	abaumannii_2	2	2	2	2	2	2	2	2	Italy	blood
GCA_033181005.1	abaumannii	-	1	3	189,3	2	2	142	3	abaumannii_2	2	2	2	2	2	2	2	2	South Korea	Seoul National University Bundang
GCA_033181805.1	abaumannii	-	1	3	189,3	2	2	106	3	abaumannii_2	2	2	2	2	2	2	2	2	South Korea	Seoul National University Bundang
GCA_033187155.1	abaumannii	-	1	12	189,3	2	2	102	3	abaumannii_2	2	2	2	2	2	2	2	2	France	oral swab
GCA_033187975.1	abaumannii	-	1	12	189,3	2	2	102	3	abaumannii_2	2	2	2	2	2	2	2	2	France	oral swab
GCA_033188675.1	abaumannii	-	1	12	189,3	2	2	102	3	abaumannii_2	2	2	2	2	2	2	2	2	France	oral swab
GCA_033189435.1	abaumannii	-	1	12	189,3	2	2	102	3	abaumannii_2	2	2	2	2	2	2	2	2	France	oral swab
GCA_033189955.1	abaumannii	-	1	3	189,3	2	2	97	3	abaumannii_2	2	2	2	2	2	2	2	2	France	oral swab
GCA_033189995.1	abaumannii	-	1	12	189,3	2	2	102	3	abaumannii_2	2	2	2	2	2	2	2	2	France	oral swab
GCA_033190015.1	abaumannii	-	21	~141	48	11	26	140	~4	abaumannii_2	-	25	3	7	2	5	4	5	France	oral swab
GCA_033190095.1	abaumannii	-	~1	61	8	12	4	140	4	abaumannii_2	-	1	3	~2	2	4	4	5	France	oral swab
GCA_033190675.1	abaumannii	-	1	12	189,3	2	2	102	3	abaumannii_2	2	2	2	2	2	2	2	2	France	oral swab
GCA_033190815.1	abaumannii	-	1	12	189,3	2	2	102	3	abaumannii_2	2	2	2	2	2	2	2	2	France	oral swab
GCA_033191195.1	abaumannii	-	1	12	189,3	2	2	102	3	abaumannii_2	2	2	2	2	2	2	2	2	France	oral swab
GCA_033191435.1	abaumannii	-	1	12	189,3	2	2	102	3	abaumannii_2	2	2	2	2	2	2	2	2	France	oral swab
GCA_033192035.1	abaumannii	-	33	12	40	1	1	222	5	abaumannii_2	-	3	1	5	3	3	1	2	France	oral swab
GCA_033378915.2	abaumannii	-	1	17	189,3	2	2	106	3	abaumannii_2	2	2	2	2	2	2	2	2		cerebrospinal fluid
GCA_033469325.1	abaumannii	-	24	1	42	12	24	142	26	abaumannii_2	578	97	3	13	1	4	4	14	France	hospital environment
GCA_033612615.1	abaumannii	1593	1	46	2	82	1	211	6	abaumannii_2	155	3	2	2	2	44	4	4	South Korea
GCA_033711495.1	abaumannii	-	-	-	-	-	-	-	-	abaumannii_2	-	~138	~133	-	~72	~145	~15	~126	USA	Wound/Abscess
GCA_034081005.1	abaumannii	-	22	15	13	12	32	106	2	abaumannii_2	1153	8	3	10	1	4	2	4	China	throat swab
GCA_034083075.1	abaumannii	931	1	10	8	6	1	110	14	abaumannii_2	52	3	2	2	7	9	1	5	China	throat swab
GCA_034126645.2	abaumannii	-	1	3	189,3	2	2	97	3	abaumannii_2	-	2	2	2	2	2	~2	2	USA	skin
GCA_034126905.2	abaumannii	-	1	3	189,3	2	2	97	3	abaumannii_2	-	2	2	2	2	2	~2	2	USA	skin
GCA_034331205.2	abaumannii	-	1	17	189,3	2	2	99	3	abaumannii_2	2	2	2	2	2	2	2	2	USA	skin
GCA_034422775.1	abaumannii	-	10	12	182,4	11	4	100	5	abaumannii_2	1	1	1	1	1	5	1	1	Germany
GCA_034422815.1	abaumannii	1089	28	38	45	1	16	66	2	abaumannii_2	85	5	2	4	1	3	3	4	Germany
GCA_034494405.1	abaumannii	1552	44	73	4	11	44	304	4	abaumannii_2	1142	34	4	37	1	5	6	36	USA	blood
GCA_035666135.1	abaumannii	-	2	17	83	11	28	54	4	abaumannii_2	-	26	2	6	2	5	1	5	China
GCA_035753605.1	abaumannii	-	1	12	189,3	2	2	145	3	abaumannii_2	187	2	2	2	2	2	2	43	South Korea
GCA_035754475.1	abaumannii	-	1	3	189,3	2	2	142	3	abaumannii_2	2	2	2	2	2	2	2	2	South Korea
GCA_035755505.1	abaumannii	357	1	12	3	2	2	145	3	abaumannii_2	2	2	2	2	2	2	2	2	South Korea
GCA_035937495.1	abaumannii	440	1	15	2	28	1	148	32	abaumannii_2	307	3	3	2	4	7	2	30	Pakistan	endotracheal tube
GCA_036287255.1	abaumannii	369	1	3	3	2	2	106	3	abaumannii_2	2	2	2	2	2	2	2	2	South Korea
GCA_036287275.1	abaumannii	-	1	3	189,3	2	2	94	3	abaumannii_2	2	2	2	2	2	2	2	2	South Korea
GCA_036320755.1	abaumannii	-	10	53	182,4	11	4	98	5	abaumannii_2	1	1	1	1	1	5	1	1	South Korea
GCA_036584025.1	abaumannii	744	1	1	66	12	33	178	41	abaumannii_2	150	39	2	2	2	4	27	4
GCA_036689575.1	abaumannii	-	1	15	13	12	4	163	~41	abaumannii_2	10	1	3	2	1	4	4	4
GCA_036701095.1	abaumannii	-	1	1	13	12	94	~187	2	abaumannii_2	10	1	3	2	1	4	4	4
GCA_036718155.2	abaumannii	-	10	12	182,1	33	4	141	5	abaumannii_2	-	1	2	1	2	65	1	5	USA	Wound/Abscess
GCA_036870965.1	abaumannii	-	1	62	189,3	2	2	202	3	abaumannii_2	2	2	2	2	2	2	2	2	South Korea
GCA_037008665.2	abaumannii	-	1	17	189,3	2	2	99	3	abaumannii_2	2	2	2	2	2	2	2	2	USA	sputum
GCA_037008745.2	abaumannii	-	2	21	182,12	32	26	198	5	abaumannii_2	78	25	3	6	2	28	1	29	USA	skin
GCA_037039585.1	abaumannii	-	1	3	189,3	2	2	94	3	abaumannii_2	2	2	2	2	2	2	2	2	South Korea	human
GCA_037039675.1	abaumannii	-	1	102	189,3	2	2	193	3	abaumannii_2	2	2	2	2	2	2	2	2	South Korea	human
GCA_037215885.1	abaumannii	-	1	3	189,3	~123	2	97	3	abaumannii_2	-	2	2	2	2	~171	2	2	China	Sputum
GCA_037939845.1	abaumannii	-	36	31	59	28	4	188	4	abaumannii_2	-	1	3	40	2	7	1	1	China
GCA_038069235.2	abaumannii	-	1	3	189,3	2	2	96	3	abaumannii_2	2	2	2	2	2	2	2	2		other
GCA_038069255.2	abaumannii	-	1	3	189,3	2	2	96	3	abaumannii_2	2	2	2	2	2	2	2	2		sputum
GCA_038098625.1	abaumannii	-	1	3	189,3	2	2	96	3	abaumannii_2	2	2	2	2	2	2	2	2	China	sputum
GCA_038418265.2	abaumannii	-	1	3	189,3	2	2	96	3	abaumannii_2	2	2	2	2	2	2	2	2		Wound/Abscess
GCA_038418365.2	abaumannii	-	1	17	189,3	2	2	99	3	abaumannii_2	2	2	2	2	2	2	2	2		other
GCA_038441195.1	abaumannii	-	1	52	189,3	2	2	140	3	abaumannii_2	195	2	2	2	2	2	1	2	Taiwan	Abs/pus/wd
GCA_038441205.1	abaumannii	-	1	3	189,3	2	2	102	3	abaumannii_2	2	2	2	2	2	2	2	2	Taiwan	respiratory
GCA_038441215.1	abaumannii	-	1	3	189,3	2	2	97	3	abaumannii_2	2	2	2	2	2	2	2	2	Taiwan	Abs/pus/wd
GCA_038441225.1	abaumannii	-	1	3	189,3	2	2	102	3	abaumannii_2	2	2	2	2	2	2	2	2	Taiwan	respiratory
GCA_038441235.1	abaumannii	-	1	87	189,3	2	2	83	3	abaumannii_2	2	2	2	2	2	2	2	2	Taiwan	respiratory
GCA_038441245.1	abaumannii	-	1	87	189,3	2	2	83	3	abaumannii_2	2	2	2	2	2	2	2	2	Taiwan	respiratory
GCA_038441255.1	abaumannii	473	1	3	3	2	2	99	3	abaumannii_2	2	2	2	2	2	2	2	2	Taiwan	respiratory
GCA_038441325.1	abaumannii	823	1	3	6	1	4	97	6	abaumannii_2	32	1	1	2	2	3	4	4	Netherlands	sputum
GCA_038442095.1	abaumannii	1060	1	3	6	1	4	149	6	abaumannii_2	32	1	1	2	2	3	4	4	Netherlands	BAL
GCA_038442125.1	abaumannii	1060	1	3	6	1	4	149	6	abaumannii_2	32	1	1	2	2	3	4	4	Netherlands	sputum
GCA_038442225.1	abaumannii	229	1	15	2	28	1	107	32	abaumannii_2	25	3	3	2	4	7	2	4	France	urine
GCA_038442235.1	abaumannii	229	1	15	2	28	1	107	32	abaumannii_2	25	3	3	2	4	7	2	4	France	urine
GCA_038442265.1	abaumannii	229	1	15	2	28	1	107	32	abaumannii_2	25	3	3	2	4	7	2	4	France	urine
GCA_038442275.1	abaumannii	229	1	15	2	28	1	107	32	abaumannii_2	25	3	3	2	4	7	2	4	France	urine
GCA_038442285.1	abaumannii	229	1	15	2	28	1	107	32	abaumannii_2	25	3	3	2	4	7	2	4	France	urine
GCA_038442295.1	abaumannii	229	1	15	2	28	1	107	32	abaumannii_2	25	3	3	2	4	7	2	4	France	urine
GCA_038442305.1	abaumannii	229	1	15	2	28	1	107	32	abaumannii_2	25	3	3	2	4	7	2	4	France	urine
GCA_038442375.1	abaumannii	229	1	15	2	28	1	107	32	abaumannii_2	25	3	3	2	4	7	2	4	France	urine
GCA_038442385.1	abaumannii	229	1	15	2	28	1	107	32	abaumannii_2	25	3	3	2	4	7	2	4	France	urine
GCA_038442395.1	abaumannii	229	1	15	2	28	1	107	32	abaumannii_2	25	3	3	2	4	7	2	4	France	urine
GCA_038442405.1	abaumannii	229	1	15	2	28	1	107	32	abaumannii_2	25	3	3	2	4	7	2	4	France	urine
GCA_038442415.1	abaumannii	229	1	15	2	28	1	107	32	abaumannii_2	25	3	3	2	4	7	2	4	France	urine
GCA_038442425.1	abaumannii	229	1	15	2	28	1	107	32	abaumannii_2	25	3	3	2	4	7	2	4	France	urine
GCA_038442555.1	abaumannii	229	1	15	2	28	1	107	32	abaumannii_2	25	3	3	2	4	7	2	4	France	urine
GCA_038442565.1	abaumannii	229	1	15	2	28	1	107	32	abaumannii_2	25	3	3	2	4	7	2	4	France	urine
GCA_038442575.1	abaumannii	229	1	15	2	28	1	107	32	abaumannii_2	25	3	3	2	4	7	2	4	France	urine
GCA_038442585.1	abaumannii	229	1	15	2	28	1	107	32	abaumannii_2	25	3	3	2	4	7	2	4	France	urine
GCA_038442635.1	abaumannii	229	1	15	2	28	1	107	32	abaumannii_2	25	3	3	2	4	7	2	4	France	urine
GCA_038522965.2	abaumannii	-	1	3	189,3	2	2	97	3	abaumannii_2	2	2	2	2	2	2	2	2		other
GCA_038627255.2	abaumannii	-	1	3	189,3	2	2	97	3	abaumannii_2	2	2	2	2	2	2	2	2		other
GCA_038627275.2	abaumannii	-	1	3	189,3	2	2	97	3	abaumannii_2	2	2	2	2	2	2	2	2		other
GCA_038627335.2	abaumannii	-	2	21	182,12	32	26	198	5	abaumannii_2	78	25	3	6	2	28	1	29	USA	sputum
GCA_038983805.1	abaumannii	-	1	3	189,3	2	2	16	3	abaumannii_2	2	2	2	2	2	2	2	2	China	Nanchang
GCA_038985835.1	abaumannii	-	1	3	189,3	2	2	97	3	abaumannii_2	2	2	2	2	2	2	2	2	China	Nanchang
GCA_038987955.1	abaumannii	-	1	102	189,3	2	2	193	3	abaumannii_2	2	2	2	2	2	2	2	2	China	Nanchang
GCA_038990075.1	abaumannii	1418	21	48	58	42	36	114	4	abaumannii_2	164	40	3	7	2	40	4	4	China	Nanchang
GCA_038992355.1	abaumannii	-	1	3	189,3	2	2	160	3	abaumannii_2	2	2	2	2	2	2	2	2	China	Nanchang
GCA_038993615.1	abaumannii	-	1	3	189,3	2	2	16	3	abaumannii_2	2	2	2	2	2	2	2	2	China	Nanchang
GCA_038995905.1	abaumannii	-	1	3	189,3	2	2	97	3	abaumannii_2	2	2	2	2	2	2	2	2	China	Nanchang
GCA_038998165.1	abaumannii	-	1	81	189,3	2	2	16	3	abaumannii_2	2	2	2	2	2	2	2	2	China	Nanchang
GCA_039518815.2	abaumannii	-	1	3	189,3	2	2	96	3	abaumannii_2	2	2	2	2	2	2	2	2	USA	Wound/Abscess
GCA_039545565.1	abaumannii	-	10	53	182,4	11	4	98	5	abaumannii_2	1	1	1	1	1	5	1	1	Viet Nam	Carriage
GCA_039566025.1	abaumannii	-	1	3	189,3	2	2	202	3	abaumannii_2	2	2	2	2	2	2	2	2	Thailand	sputum
GCA_039654205.1	abaumannii	-	1	17	189,3	2	2	99	3	abaumannii_2	2	2	2	2	2	2	2	2	USA	skin
GCA_039658505.1	abaumannii	208	1	3	3	2	2	97	3	abaumannii_2	2	2	2	2	2	2	2	2	China	sputum
GCA_039701065.1	abaumannii	-	1	3	189,3	2	2	106	3	abaumannii_2	2	2	2	2	2	2	2	2	China	sputum
GCA_039779435.1	abaumannii	-	10	12	182,4	11	4	100	5	abaumannii_2	1	1	1	1	1	5	1	1	Australia
GCA_039780165.1	abaumannii	-	10	12	182,4	11	4	98	5	abaumannii_2	1	1	1	1	1	5	1	1	Australia	urine
GCA_040267665.1	abaumannii	-	1	3	189,3	2	2	97	3	abaumannii_2	2	2	2	2	2	2	2	2		Sputums
GCA_040273015.2	abaumannii	944	2	21	12	32	26	198	5	abaumannii_2	78	25	3	6	2	28	1	29		skin
GCA_040273095.2	abaumannii	-	46	12	182110	1	16	141	50	abaumannii_2	499	5	2	39	2	3	1	5		skin
GCA_040273435.2	abaumannii	-	46	12	182110	1	16	141	50	abaumannii_2	499	5	2	39	2	3	1	5		skin
GCA_040357515.1	abaumannii	447	1	15	13	12	4	106	2	abaumannii_2	10	1	3	2	1	4	4	4
GCA_040529205.1	abaumannii	-	1	3	189,3	2	2	97	3	abaumannii_2	2	2	2	2	2	2	2	2		Sputums
GCA_040529215.1	abaumannii	-	1	3	189,3	2	2	97	3	abaumannii_2	2	2	2	2	2	2	2	2		Sputums
GCA_040529225.1	abaumannii	-	1	3	189,3	2	2	97	3	abaumannii_2	2	2	2	2	2	2	2	2		Sputums
GCA_040529245.1	abaumannii	-	1	3	189,3	2	2	-	3	abaumannii_2	2	2	2	2	2	2	2	2		Sputums
GCA_040529255.1	abaumannii	-	1	3	189,3	2	2	97	3	abaumannii_2	2	2	2	2	2	2	2	2		Sputums
GCA_040529265.1	abaumannii	-	1	3	189,3	2	2	97	3	abaumannii_2	2	2	2	2	2	2	2	2		Sputums
GCA_040529275.1	abaumannii	-	1	3	189,3	2	2	97	3	abaumannii_2	2	2	2	2	2	2	2	2		Sputums
GCA_040529285.1	abaumannii	-	1	3	189,3	2	2	97	3	abaumannii_2	2	2	2	2	2	2	2	2		Sputums
GCA_040529295.1	abaumannii	-	1	3	189,3	2	2	97	3	abaumannii_2	2	2	2	2	2	2	2	2		Sputums
GCA_040529305.1	abaumannii	-	1	3	189,3	2	2	97	3	abaumannii_2	2	2	2	2	2	2	2	2		Sputums
GCA_040529315.1	abaumannii	-	1	3	189,3	2	2	236?	3	abaumannii_2	2	2	2	2	2	2	2	2		Sputums
GCA_040529325.1	abaumannii	-	1	3	189,3	2	2	97	3	abaumannii_2	2	2	2	2	2	2	2	2		Sputums
GCA_040536855.1	abaumannii	-	1	3	189,3	2	2	96	3	abaumannii_2	2	2	2	2	2	2	2	2
GCA_040536945.1	abaumannii	-	1	3	189,3	2	2	97	3	abaumannii_2	2	2	2	2	2	2	2	2		Sputums
GCA_040536955.1	abaumannii	-	1	3	189,3	2	2	97	3	abaumannii_2	2	2	2	2	2	2	2	2		Sputums
GCA_040536965.1	abaumannii	-	1	3	189,3	2	2	97	3	abaumannii_2	2	2	2	2	2	2	2	2		Sputums
GCA_040543095.1	abaumannii	499	24	92	96	11	49	162	26	abaumannii_2	158	41	42	13	1	5	4	14		swab
GCA_040703085.1	abaumannii	-	24	12	96	11	49	163	26	abaumannii_2	158	41	42	13	1	5	4	14		MiniBAL
GCA_040801815.1	abaumannii	1418	21	48	58	42	36	114	4	abaumannii_2	164	40	3	7	2	40	4	4		Homo sapiens
GCA_040822125.1	abaumannii	447	1	15	13	12	4	106	2	abaumannii_2	10	1	3	2	1	4	4	4
GCA_040822385.1	abaumannii	620	1	1	13	12	4	16	2	abaumannii_2	575	1	3	2	1	4	4	92
GCA_040822395.1	abaumannii	447	1	15	13	12	4	106	2	abaumannii_2	10	1	3	2	1	4	4	4
GCA_040822405.1	abaumannii	-	1	71	189,3	2	2	172	3	abaumannii_2	2	2	2	2	2	2	2	2
GCA_040822435.1	abaumannii	-	1	1	66	12	33	137	41	abaumannii_2	150	39	2	2	2	4	27	4
GCA_040834015.1	abaumannii	-	10	53	182,4	11	4	163	5	abaumannii_2	1	1	1	1	1	5	1	1
GCA_040898785.2	abaumannii	-	1	17	189,3	2	2,2	99	3	abaumannii_2	-	2,2	2	2	2	2	2	2		sputum
GCA_040930415.1	abaumannii	-	1	52	56	1	1	61	26	abaumannii_2	374	3	2	2	2	3	4	4
GCA_040939585.2	abaumannii	-	1	3	189,3	2	2	97	3	abaumannii_2	2	2	2	2	2	2	2	2		blood
GCA_040956905.1	abaumannii	-	1	3	189,3	2	2	140	3	abaumannii_2	2	2	2	2	2	2	2	2		sputum
GCA_040956925.1	abaumannii	-	1	3	189,3	2	2	140	3	abaumannii_2	2	2	2	2	2	2	2	2		sputum
GCA_040956955.1	abaumannii	-	1	3	189,3	2	2	140	3	abaumannii_2	2	2	2	2	2	2	2	2		sputum
GCA_040957045.1	abaumannii	-	1	3	189,3	2	2	140	3	abaumannii_2	2	2	2	2	2	2	2	2		Pus
GCA_040957075.1	abaumannii	-	1	3	189,3	2	2	142	3	abaumannii_2	2	2	2	2	2	2	2	2		sputum
GCA_040957165.1	abaumannii	-	1	3	189,3	2	2	140	3	abaumannii_2	2	2	2	2	2	2	2	2		sputum
GCA_041001725.1	abaumannii	357	1	12	3	2	2	145	3	abaumannii_2	-	2	2	2	2	2	2	148?		blood
GCA_041002475.1	abaumannii	784	1	3	3	2	2	107	3	abaumannii_2	2	2	2	2	2	2	2	2		blood
GCA_041002685.1	abaumannii	-	1	3	3	2	2	107?	3	abaumannii_2	2	2	2	2	2	2	2	2		blood
GCA_041002735.1	abaumannii	784	1	3	3	2	2	107	3	abaumannii_2	2	2	2	2	2	2	2	2		blood
GCA_041004195.1	abaumannii	-	1	3	189,3	2	2	16	3	abaumannii_2	2	2	2	2	2	2	2	2		feces
GCA_041014305.2	abaumannii	1580	28	38	45	1	16	102	2	abaumannii_2	85	5	2	4	1	3	3	4		blood
GCA_041154775.1	abaumannii	-	10	12	182,4	11	4	98	5	abaumannii_2	1	1	1	1	1	5	1	1
GCA_041154785.1	abaumannii	-	1	17	189,3	2	2	66	3	abaumannii_2	2	2	2	2	2	2	2	2
GCA_041154795.1	abaumannii	-	1	15	189,3	2	2	237	3	abaumannii_2	2	2	2	2	2	2	2	2
GCA_041154805.1	abaumannii	236	12	17	12	1	29	102	39	abaumannii_2	15	6	6	8	2	3	5	4
GCA_041154815.1	abaumannii	-	1	17	189,3	2	2	108	3	abaumannii_2	2	2	2	2	2	2	2	2
GCA_041154825.1	abaumannii	1418	21	48	58	42	36	114	4	abaumannii_2	164	40	3	7	2	40	4	4
GCA_041154835.1	abaumannii	447	1	15	13	12	4	106	2	abaumannii_2	10	1	3	2	1	4	4	4
GCA_041154845.1	abaumannii	919	31	17	67	40	1	99	7	abaumannii_2	-	3	~12	11	2	14	4	14
GCA_041154855.1	abaumannii	862	31	33	67	40	1	142	7	abaumannii_2	149	3	12	11	2	14	9	14
GCA_041154865.1	abaumannii	-	1	15	~2	28	1	219	32	abaumannii_2	-	3	3	2	4	7	2	-
GCA_041154875.1	abaumannii	-	10	12	182,4	11	4	98	5	abaumannii_2	1	1	1	1	1	5	1	1
GCA_041292005.2	abaumannii	-	46	12	182110	1	16	141	50	abaumannii_2	499	5	2	39	2	3	1	5		skin
GCA_041292025.2	abaumannii	-	1	3	189,3	2	2	96	3	abaumannii_2	2	2	2	2	2	2	2	2		skin
GCA_041292045.2	abaumannii	-	1	3	189,3	2	2	96	3	abaumannii_2	2	2	2	2	2	2	2	2		skin
GCA_041292065.2	abaumannii	-	1	3	189,3	2	2	96	3	abaumannii_2	2	2	2	2	2	2	2	2		skin
GCA_041501475.1	abaumannii	-	1	170	-	6	28	94	32	abaumannii_2	329	26	4	2	2	9	2	2		rectal swab
GCA_041760695.2	abaumannii	-	1	17	189,3	2	2	99	3	abaumannii_2	2	2	2	2	2	2	2	2		other
GCA_041801535.1	abaumannii	-	3	12	42	11	16	79	5	abaumannii_2	-	5	1	101	2	5	1	5		Temperate monsoon climate
GCA_041927285.1	abaumannii	758	1	17	8	10	28	106	32	abaumannii_2	79	26	2	2	2	29	4	5		sputum
GCA_041930545.1	abaumannii	718	1	35	66	12	33	144	41	abaumannii_2	150	39	2	2	2	4	27	4		rhizosphere soil
GCA_042140285.1	abaumannii	691	1	15	2	28	1	110	32	abaumannii_2	25	3	3	2	4	7	2	4		Urinary source
GCA_042140315.1	abaumannii	-	1	3	189,3	2	2	106	3	abaumannii_2	2	2	2	2	2	2	2	2		Urine/Urinary tract
GCA_042140325.1	abaumannii	-	46	12	182110	1	16	141	50	abaumannii_2	499	5	2	39	2	3	1	5
GCA_042140455.1	abaumannii	276	1	15	2	28	1	104	32	abaumannii_2	-	3	3	2	4?	7	2	4
GCA_042140485.1	abaumannii	-	46	12	182110	1	16	141	50	abaumannii_2	499	5	2	39	2	3	1	5		respiratory
GCA_042140495.1	abaumannii	-	46	12	182110	1	16	141	50	abaumannii_2	499	5	2	39	2	3	1	5		respiratory
GCA_042140525.1	abaumannii	-	1	3	189,3	2	2	97	3	abaumannii_2	2	2	2	2	2	2	2	2		respiratory
GCA_042140575.1	abaumannii	-	10	12	182,4	11	4	98	5	abaumannii_2	-	1	1	1	1	5	1	~1		respiratory
GCA_042140585.1	abaumannii	-	1	12	189,3	2	2	100	3	abaumannii_2	636	2	1	2	2	2	1	1		respiratory
GCA_042141115.1	abaumannii	-	46	12	182110	1	16	141	50	abaumannii_2	499	5	2	39	2	3	1	5		respiratory
GCA_042141315.1	abaumannii	-	46	12	182110	1	16	141	50	abaumannii_2	499	5	2	39	2	3	1	5		respiratory
GCA_042141555.1	abaumannii	-	46	12	182110	1	16	141	50	abaumannii_2	499	5	2	39	2	3	1	5		respiratory
GCA_042142205.1	abaumannii	447	1	15	13	12	4	106	2	abaumannii_2	10	1	3	2	1	4	4	4
GCA_042142835.1	abaumannii	1489	1	15	2	28	1	283	32	abaumannii_2	25	3	3	2	4	7	2	4		Respiratory/sputum
GCA_042143465.1	abaumannii	234	21	48	58	42	36	109	4	abaumannii_2	164	40	3	7	2	40	4	4		Urinary source
GCA_042144055.1	abaumannii	124	1	17	8	10	28	66	32	abaumannii_2	79	26	2	2	2	29	4	5		Urinary source
GCA_042144705.1	abaumannii	-	1	3	189,3	2	2	97	3	abaumannii_2	2	2	2	2	2	2	2	2		respiratory
GCA_042145195.1	abaumannii	-	1	17	189,3	2	2	99	3	abaumannii_2	195	2	2	2	2	2	1	2		respiratory
GCA_042145845.1	abaumannii	-	1	17	189,3	2	2	99	3	abaumannii_2	195	2	2	2	2	2	1	2		respiratory
GCA_042146535.1	abaumannii	203	41	1	12	32	1	98	6	abaumannii_2	229	3	3	51	2	28	1	3		respiratory
GCA_042147245.1	abaumannii	1567	10	12	182	11	4	100	5	abaumannii_2	1	1	1	1	1	5	1	1		Urinary source
GCA_042147895.1	abaumannii	-	1	17	8?	10	4	102	32	abaumannii_2	298	1	2	2	2	29	4	5
GCA_042148545.1	abaumannii	205	1	17	8	10	28	99	32	abaumannii_2	79	26	2	2	2	29	4	5		urine
GCA_042149195.1	abaumannii	-	1	3	189,3	2	2	97	3	abaumannii_2	2	2	2	2	2	2	2	2		Respiratory/sputum
GCA_042149725.1	abaumannii	-	1	3	189,3	2	2	97	3	abaumannii_2	2	2	2	2	2	2	2	2		respiratory
GCA_042150455.1	abaumannii	-	1	3	189,3	2	2	96	3	abaumannii_2	2	2	2	2	2	2	2	2		Respiratory/BAL
GCA_042151085.1	abaumannii	-	1	3	-	1	4	97	6	abaumannii_2	32	1	1	2	2	3	4	4		Respiratory/Bronchial aspirate
GCA_042151695.1	abaumannii	-	1	12	59	28	1	~160	45	abaumannii_2	-	3	4	2	2	7	1	3		respiratory
GCA_042152325.1	abaumannii	-	24	111	96	11	49	16	26	abaumannii_2	342	41	60	13	1	5	4	14		Urinary source/catheter isolate
GCA_042152975.1	abaumannii	-	1	3	189,3	2	2	97	3	abaumannii_2	2	2	2	2	2	2	2	2		Urinary source
GCA_042153585.1	abaumannii	691	1	15	2	28	1	110	32	abaumannii_2	25	3	3	2	4	7	2	4		tracheal aspirate
GCA_042474915.1	abaumannii	-	33	12	40	26	32	104	5	abaumannii_2	152	8	1	5	3	6	2	3		sputum
GCA_042478285.1	abaumannii	744	1	1	66	12	33	178	41	abaumannii_2	150	39	2	2	2	4	27	4		sputum
GCA_900088705.1	abaumannii	-	1	3	189,3	2	2	16	3	abaumannii_2	-	2	~2	2	2	2	2	2		NA
GCA_900093475.1	abaumannii	-	1	57	78	12	1	54	51	abaumannii_2	494	3	3	2	5	4	1	4		not available: to be reported later
GCA_900478145.1	abaumannii	-	10	53	182,74	11	4	100	5	abaumannii_2	1	1	1	1	1	5	1	1
